# Supplementary material for: PABPN1 Couples the Polyadenylation and Translation of Maternal Transcripts to Mouse Oocyte Meiotic Maturation
Source: Adv Sci (Weinh). 2025 Apr 23;12(23):2500048. doi: 10.1002/advs.202500048 (PMC12199313; doi:10.1002/advs.202500048)
Supplement: Supplementary file 2 — Supplementary Table 2 [file ADVS-12-2500048-s002.csv]

Geneid	WT_FGO	WT_MI	N1_FGO	N1_MI	C-B	E-C
Xkr4	0	16	0	0	16	-16
Gm37381	0	0	152	0	0	0
Mrpl15	198.5447053	18	65	42.32239658	-180.5447053	24.32239658
Lypla1	0	359	88.80185689	17	359	-342
Tcea1	42.56069151	320	48.20393109	48.44539531	277.4393085	-271.5546047
Atp6v1h	104.2725224	97.27021927	51.49757276	57.20936992	-7.00230313	-40.06084935
Rb1cc1	0	20.77823254	60	70.81363543	20.77823254	50.03540289
Gm26901	0	0	123	0	0	0
Adhfe1	0	0	63	131	0	131
Gm6161	20	0	0	0	-20	0
Mybl1	0	344	36	20.91960757	344	-323.0803924
Vcpip1	0	33.61328355	57.53042009	0	33.61328355	-33.61328355
Snhg6	0	0	19.84316483	97.43335353	0	97.43335353
Cops5	87.95383253	47.88836601	108.8768785	65.40646179	-40.06546652	17.51809578
Cspp1	0	0	18	124	0	124
Arfgef1	0	92.82971099	101.4495531	178.1530168	92.82971099	85.32330581
Prex2	0	123.4852928	81.37567204	74.75961477	123.4852928	-48.72567803
Gm29663	0	0	41	31	0	31
Slco5a1	0	108	0	0	108	-108
Gm29283	0	71.37911338	29	0	71.37911338	-71.37911338
Ncoa2	0	52.81002961	48	64.09408051	52.81002961	11.2840509
Tram1	77.7440227	58.8309015	66.0772766	62.98472718	-18.9131212	4.15382568
Lactb2	114	98	85.90692638	0	-16	-98
Gm38319	0	0	0	521	0	521
Eya1	0	155.0865975	102.5085362	0	155.0865975	-155.0865975
Smt3h2-ps4	0	0	0	1025	0	1025
Rpl5-ps1	508	197.673974	0	519.8584329	-310.326026	322.1844589
Trpa1	0	21	0	524	21	503
Kcnb2	0	0	0	203	0	203
Terf1	50.16280266	30.29851482	44.15880433	27.61795789	-19.86428784	-2.68055693
Rpl7	0	26.21378036	63.40544724	49.26724118	26.21378036	23.05346082
Rdh10	27.20294102	64.95349449	64.63163942	59.97129075	37.75055347	-4.98220374
Stau2	114	47.99704652	2	8.660254038	-66.00295348	-39.33679248
Ube2w	48.80290115	33.62552702	56.2615192	91.53353514	-15.17737413	57.90800812
Gm38342	0	0	0	41	0	41
Eloc	58.50377388	42.67594713	53.06078846	54.51013007	-15.82782675	11.83418294
Tmem70	35.7211422	76.82305766	49.78449327	62.33293328	41.10191546	-14.49012438
Ly96	0	0	16	78	0	78
Gdap1	84.93220355	24.14119483	40.68899302	61.28936663	-60.79100872	37.1481718
Gm28784	63	91.19210492	69	122.6580613	28.19210492	31.46595638
Defb41	0	0	44.30028756	28.54509906	0	28.54509906
Tfap2b	0	92	75	32.40370349	92	-59.59629651
Il17f	107	109	71.65337989	184.9800806	2	75.9800806
Mcm3	83	122	110.9312187	80.31189202	39	-41.68810798
Paqr8	0	0	24	0	0	0
Tram2	75.27284325	0	0	532	-75.27284325	532
Tmem14a	392	60	68	16	-332	-44
Gsta3	0	0	87.46427842	0	0	0
Khdc1a	133.4114176	78.73628786	83.9806739	69.25385663	-54.67512974	-9.48243123
Khdc1c	148	77.00334537	123.3060919	147.9119863	-70.99665463	70.90864093
Khdc1b	112.3962756	89.63562284	88.08461911	98.72878872	-22.76065276	9.09316588
Gm7658	0	29.35620882	100.7036285	0	29.35620882	-29.35620882
Rims1	0	155	14	920	155	765
Ogfrl1	0	0	63	0	0	0
Smap1	27.20294102	48.47713275	38.77423182	72.3752209	21.27419173	23.89808815
Sdhaf4	58.90275979	89.56168432	156.3324906	113.6807069	30.65892453	24.11902258
Fam135a	0	160	0	72.11102551	160	-87.88897449
Col19a1	0	1	0	0	1	-1
Gm28439	0	65	0	65.96969001	65	0.96969001
Gm28438	58.6816135	43.01765995	45.05770375	65.75796604	-15.66395355	22.74030609
Gm28437	101.2027428	56.08084859	67.7294805	66.25993309	-45.12189421	10.1790845
Gm10925	0	27	10.6667224	62.49680766	27	35.49680766
Gm28661	51.37992896	43.65662814	52.55704387	61.99900426	-7.72330082	18.34237612
Gm29216	72.9951497	85.88867416	71.28808468	81.19917703	12.89352446	-4.68949713
Lmbrd1	80	76	221.404607	106.9528426	-4	30.9528426
Adgrb3	0	292	15	94	292	-198
Gm7846	140.9964539	86.50220327	102	536	-54.49425063	449.4977967
Phf3	45.7369995	34.0002828	57.45871736	49.05350697	-11.7367167	15.05322417
Ptp4a1	44.49719092	34.42382896	27.20294102	24.7940285	-10.07336196	-9.62980046
4931428L18Rik	31.49631621	40.42063858	36.97924715	56.20588445	8.92432237	15.78524587
Gm28644	0	0	19	0	0	0
Gm19680	0	145.6067041	0	78.42221188	145.6067041	-67.18449222
Gm37110	65.43856005	20.64031979	51.9377397	28.30325138	-44.79824026	7.66293159
Prim2	0	0	17	0	0	0
Rab23	46	32.13169131	26.05118123	0	-13.86830869	-32.13169131
Zfp451	0	37.14835124	46.18201358	16.81223598	37.14835124	-20.33611526
Dst	0	0	14.19787047	3.65930571	0	3.65930571
Gm37958	0	0	0	62.96824597	0	62.96824597
Ccdc115	233.4866163	70.27234724	113.0640113	81.88060126	-163.2142691	11.60825402
Imp4	16	45.18588212	57.26592586	184.0652058	29.18588212	138.8793237
Ptpn18	12	24.37596525	27.61707376	51.18876889	12.37596525	26.81280364
AA619741	0	23	0	112.1026315	23	89.1026315
Arhgef4	0	0	0	98	0	98
Fam168b	22	12	141.8774483	315.556651	-10	303.556651
Plekhb2	0	36.91270261	38.14446225	250.7468843	36.91270261	213.8341817
Hs6st1	0	28.25615289	48.73397172	31.04468063	28.25615289	2.78852774
Uggt1	0	74	105	54.28317014	74	-19.71682986
Kansl3	0	10.28512636	0	0	10.28512636	-10.28512636
Lman2l	0	112	47.42830775	6.693909766	112	-105.3060902
Cnnm4	0	82.64986388	34.20526275	120.3744159	82.64986388	37.72455202
Cnnm3	0	0	227.7805962	0	0	0
Sema4c	0	0	36.9459064	0	0	0
Fam178b	135	0	0	0	-135	0
Cox5b	53.07382615	25.10906317	53.40411969	48.00085815	-27.96476298	22.89179498
Actr1b	0	0	28.56571371	542	0	542
Zap70	0	0	48	147	0	147
Tmem131	49	44.48970852	67.26068688	27.4226184	-4.51029148	-17.06709012
Inpp4a	134	55.30822724	52	55	-78.69177276	-0.30822724
Coa5	0	0	18	17	0	17
Unc50	54.77800955	66.29058843	33.09990471	26.59717318	11.51257888	-39.69341525
Mgat4a	0	55.00909016	140.8836288	126.3797097	55.00909016	71.37061954
2010300C02Rik	0	0	48	0	0	0
Gm26805	0	0	0	18	0	18
Lipt1	36.32347448	16.75285933	71.7548698	33.11431234	-19.57061515	16.36145301
Mitd1	0	37.46998799	14	0	37.46998799	-37.46998799
Mrpl30	62.11840018	32.77296198	69.2820323	78.58098224	-29.3454382	45.80802026
Txndc9	53.59410854	30.41570159	67.44676728	44.03291788	-23.17840695	13.61721629
Eif5b	14.90394908	6.461449914	54.67101774	14.20037376	-8.442499166	7.738923846
Rev1	0	82.21921916	0	49.31531202	82.21921916	-32.90390714
Aff3	70	31	396	391.7269457	-39	360.7269457
Gm16150	0	20	0	0	20	-20
Pdcl3	41.53861015	41.54759833	21.29090932	35.26903224	0.00898818	-6.27856609
Npas2	46.21996102	106.4658241	37.53295653	165.9652514	60.24586308	59.4994273
Rpl31	0	35.84415555	51.1792239	56.15940974	35.84415555	20.31525419
Tbc1d8	88.02753959	37.38897351	40.41669992	34.5923168	-50.63856608	-2.79665671
Cnot11	104.0961094	37.99672941	47.76434982	41.73091666	-66.09937999	3.73418725
Gm15832	0	0	143	0	0	0
Rnf149	0	0	0	32	0	32
Creg2	0	0	42	0	0	0
Map4k4	879	1	180	227.8215917	-878	226.8215917
Il1r2	0	0	0	33	0	33
Il1r1	0	39.49683532	45.43126677	0	39.49683532	-39.49683532
Gm38070	0	0	49	0	0	0
Slc9a4	0	0	74	0	0	0
Tmem182	0	49	0	16	49	-33
Pantr1	0	481	0	194	481	-287
Gm20646	0	18	23	78	18	60
Mrps9	159.5368296	62.52350297	32.31098884	0	-97.01332663	-62.52350297
Tgfbrap1	0	312	68.44949598	34.18703541	312	-277.8129646
AI597479	0	19	13	60.97540488	19	41.97540488
Gm8210	0	7	0	0	7	-7
Nck2	0	0	0	80	0	80
Uxs1	32.0777572	45.08395837	39.85202069	22.0489733	13.00620117	-23.03498507
Tpp2	0	59.09314681	0	65	59.09314681	5.90685319
Tex30	63	37.09447398	86.34137205	55.71582225	-25.90552602	18.62134827
Bivm	16	30	168	0	14	-30
Gulp1	0	233	0	0	233	-233
Wdr75	0	20.52366887	17.56195005	50.54789602	20.52366887	30.02422715
Gm5526	0	0	0	11	0	11
Dnah7b	0	0	81	14	0	14
Dnah7c	47	94	62	37.4566416	47	-56.5433584
Slc39a10	73.42449974	74.68684007	74.36299928	87.58346607	1.26234033	12.896626
Tmeff2	0	0	0	403.7301079	0	403.7301079
Nabp1	34	0	0	21	-34	21
Gm17767	0	0	44	51.07134415	0	51.07134415
Myo1b	0	0	78	43.06282506	0	43.06282506
Stat4	0	0	99	0	0	0
Stat1	0	0	48	0	0	0
Gls	52	291.5818924	0	0	239.5818924	-291.5818924
Nab1	0	1	0	43	1	42
Nemp2	57	18	0	0	-39	-18
Mfsd6	0	1	6	29.51440453	1	28.51440453
Inpp1	0	0	0	62	0	62
Hibch	177	0	0	0	-177	0
1700019D03Rik	0	0	73.86474125	20	0	20
Pms1	0	32.4164467	70.48363236	0	32.4164467	-32.4164467
Ormdl1	0	0	91	248.4789457	0	248.4789457
Osgepl1	0	15.49193338	11	0	15.49193338	-15.49193338
Asnsd1	99	19.4422221	0	144	-79.5577779	124.5577779
Hecw2	0	0	156	35	0	35
Ccdc150	0	0	0	21	0	21
Gtf3c3	0	18	58.57591139	12	18	-6
Pgap1	63	0	109	309	-63	309
Ankrd44	81.64557551	24.34569127	66.15883233	70.72031955	-57.29988424	46.37462828
Sf3b1	12.27430464	27.36762075	35.81974182	26.56426944	15.09331611	-0.80335131
Coq10b	31.74901573	61.5432969	22.37613843	32.68270767	29.79428117	-28.86058923
Hspd1	80.80851992	50.47216947	45.85049128	36.85954701	-30.33635045	-13.61262246
Hspe1	16.97056275	63.1197709	135.620361	96.80320139	46.14920815	33.68343049
Mob4	0	102.1721142	47.35286561	63.1793695	102.1721142	-38.9927447
Mars2	0	0	0	17	0	17
Gm8292	0	0	55.44761636	91.94562004	0	91.94562004
Gm6644	58.58327406	7.577806125	55.20996541	35.34432891	-51.00546794	27.76652279
Satb2	0	0	0	199	0	199
1700066M21Rik	0	116.842655	47.37087713	22.01101853	116.842655	-94.83163647
Tyw5	0	0	69.53432392	0	0	0
Kctd18	0	56	51	0	56	-56
Sgo2a	91	19	37	21.14456351	-72	2.14456351
Aox3	0	0	250	0	0	0
Aox4	0	0	174	0	0	0
Gm37607	0	0	560	0	0	0
Bzw1	0	126	99.11275118	55.80759053	126	-70.19240947
Clk1	60.4814021	23.29714566	37.33358639	58.50293878	-37.18425644	35.20579312
Ppil3	50.95497757	19.53116287	52.37833775	50.37656843	-31.4238147	30.84540556
Nif3l1	0	75	94.55476723	156.2229841	75	81.2229841
Orc2	212	29.73990894	92	88.32609952	-182.2600911	58.58619058
Fam126b	0	0	14.35709493	35.31089514	0	35.31089514
Ndufb3	0	41.7296482	72.73388722	48.76702228	41.7296482	7.03737408
Cflar	21	0	0	0	-21	0
Casp8	0	0	57	37	0	37
Trak2	0	0	117.2006826	17	0	17
Stradb	0	69.92372644	87	49.79916306	69.92372644	-20.12456338
Tmem237	0	0	1	0	0	0
Mpp4	0	0	0	15	0	15
Als2	0	0	0	66	0	66
Cdk15	0	1	0	0	1	-1
Gm29016	78	13.26649916	19	0	-64.73350084	-13.26649916
Fzd7	0	5	45.92385001	58	5	53
Gm973	0	6	76	18	6	12
Sumo1	52.82371968	46.89688825	104.1575992	28.46049894	-5.92683143	-18.43638931
Nop58	24	11.20993617	25.87563886	46.05630926	-12.79006383	34.84637309
Bmpr2	0	173.2993213	37	26.4952826	173.2993213	-146.8040387
Fam117b	55.36991768	103.4783563	60.99553122	125.3127488	48.10843862	21.8343925
Ica1l	372	148.4318025	0	40.49794228	-223.5681975	-107.9338602
Wdr12	0	19	231	83.4988534	19	64.4988534
Nbeal1	0	0	0	301.5062188	0	301.5062188
Cyp20a1	0	0	14	104	0	104
Abi2	0	0	120	18.57417562	0	18.57417562
Raph1	0	0	0	10.63014581	0	10.63014581
Eif4a-ps4	217	115	23	100.9801961	-102	-14.0198039
Ctla4	0	0	0	68	0	68
Rpl18-ps1	30	137.8504997	108.0658226	213.591256	107.8504997	75.7407563
Pard3bos2	0	45	0	0	45	-45
Ino80d	29.06130511	10.63014581	83.35233628	83.86254625	-18.4311593	73.23240044
Ndufs1	0	0	27	0	0	0
Eef1b2	93.92841993	43.68550042	66.70442306	28.79698058	-50.24291951	-14.88851984
Gpr1	43.40592697	26.10541091	24.86745973	27.90135796	-17.30051606	1.79594705
Fastkd2	0	122.7273401	0	46.9893605	122.7273401	-75.7379796
Klf7	0	6.395740994	10.16292396	9.171567904	6.395740994	2.77582691
Creb1	0	0	16	0	0	0
Mettl21a	0	0	154	0	0	0
Gm28982	0	0	51	0	0	0
2810408I11Rik	0	72.55710225	71.60119012	49.91417606	72.55710225	-22.64292619
Ccnyl1	38.32753579	83.99300175	68	50.64232036	45.66546596	-33.35068139
Plekhm3	0	71.97221686	18	19	71.97221686	-52.97221686
Rpl10a-ps1	17.49285568	2.449489743	99.84702662	35.84071672	-15.04336594	33.39122698
Akr1cl	0	0	180.5769144	0	0	0
Gm7329	0	106	161.6261118	0	106	-106
Idh1	51	0	41	35.94440151	-51	35.94440151
Pikfyve	0	0	122.5834278	553	0	553
Gm28923	0	0	61	0	0	0
Map2	0	0	16	18	0	18
Unc80	89	0	121	17.54992877	-89	17.54992877
Rpe	0	116.7934115	57.18487641	75.17849952	116.7934115	-41.61491198
Kansl1l	0	0	62.509088	33	0	33
Acadl	0	0	0	183	0	183
Lancl1	94.06447737	29.55162017	97.52137492	114.3556575	-64.5128572	84.80403733
Bard1	77.4209274	47.40241657	0	19	-30.01851083	-28.40241657
Abca12	0	28.63564213	0	0	28.63564213	-28.63564213
Atic	0	0	0	269	0	269
Fn1	0	0	52	197.9898987	0	197.9898987
4933417E11Rik	133	17	0	79	-116	62
4930556G22Rik	0	16	77.70698744	0	16	-16
Mreg	0	0	64.80740698	41	0	41
Pecr	96.23753696	41.17840962	142.5217726	82.31735712	-55.05912734	41.1389475
Tmem169	293	119.3733639	87	101.3339193	-173.6266361	-18.0394446
Xrcc5	133.5869063	17.43559577	65.00932751	45.97281227	-116.1513105	28.5372165
Smarcal1	40.08628292	29.11505027	51.18840604	45.05079643	-10.97123265	15.93574616
Rpl37a	27	99.0403958	44.50408669	62.21979513	72.0403958	-36.82060067
Gm29183	0	0	92	0	0	0
Arpc2	84.22135495	14.84904965	30.81216721	10.67940237	-69.3723053	-4.16964728
Aamp	77.48980696	214.207843	34.64101615	108	136.718036	-106.207843
Pnkd	19.4422221	14.28007396	38.24038327	77.55583645	-5.16214814	63.27576249
Tmbim1	0	112.1041469	33.36165464	420.8161906	112.1041469	308.7120437
Ctdsp1	0	33.80141864	175.0730362	108	33.80141864	74.19858136
Vil1	20	42.59697099	68.29732912	99.06089752	22.59697099	56.46392653
Usp37	93	29.05640784	73.5529333	22.40569583	-63.94359216	-6.65071201
Cnot9	0	47.26753204	86.73810688	95.06145608	47.26753204	47.79392404
Zfp142	0	16	70.6497329	0	16	-16
Rnf25	45	36.22154055	36.28793653	101.0949851	-8.77845945	64.87344455
Stk36	0	64	79.86959187	54.87285364	64	-9.12714636
Ttll4	132.2850601	95.60831683	118.5399857	139.2397365	-36.67674327	43.63141967
Cyp27a1	0	0	71.31526799	0	0	0
Cdk5r2	0	0	0	714	0	714
Nhej1	0	32.4974357	18.57417562	70.25496298	32.4974357	37.75752728
Slc23a3	105.2343281	25.15157938	0	327	-80.08274872	301.8484206
Cnppd1	68.62139377	61.66835101	52.01678372	114.6426671	-6.95304276	52.97431609
Retreg2	0	608	0	105	608	-503
Zfand2b	73.78713878	22.54950306	85.50947108	60	-51.23763572	37.45049694
Stk16	0	0	0	23	0	23
Tuba4a	61.39099793	21.9440922	73.64356819	65.27089171	-39.44690573	43.32679951
Dnajb2	100	53.66563146	0	0	-46.33436854	-53.66563146
Ptprn	0	23	0	0	23	-23
Dnpep	0	30.49590136	0	100	30.49590136	69.50409864
Gmppa	0	139.6850061	0	0	139.6850061	-139.6850061
Chpf	13.96424004	0	16	52	-13.96424004	52
Obsl1	0	0	0	13	0	13
Inha	0	0	80	0	0	0
Stk11ip	0	0	0	80	0	80
Slc4a3	45.98912915	27	0	0	-18.98912915	-27
Gm17751	128	15.29705854	151	53	-112.7029415	37.70294146
Epha4	0	5.567673171	21.7541168	11.76255899	5.567673171	6.194885819
Gm28387	0	10	46	24.37211521	10	14.37211521
Farsb	270.2443339	31.81308927	123.8995975	84.24499956	-238.4312446	52.43191029
Acsl3	47	128.8181508	13.84285495	34.30124666	81.8181508	-94.51690414
Utp14b	0	0	44	73	0	73
Ap1s3	0	17	0	0	17	-17
Mrpl44	93.33809512	44.01797358	38.88444419	130	-49.32012154	85.98202642
Serpine2	42.11179772	63.74830846	36.34493265	53.09777798	21.63651074	-10.65053048
9830004L10Rik	0	0	46.49135947	73.31895796	0	73.31895796
Fam124b	0	201	139	0	201	-201
2310015K22Rik	0	18	0	0	18	-18
Cul3	0	42.48529157	58.26662853	94.1297897	42.48529157	51.64449813
Gm6189	0	3	0	0	3	-3
Dock10	0	0	45	0	0	0
Nyap2	0	0	32.78029751	0	0	0
Irs1	0	0	0	50	0	50
Rhbdd1	0	0	20.4450483	38.23610859	0	38.23610859
Col4a3	0	0	0	121	0	121
Mff	55.27128823	36.0563162	46.82743379	49.1690488	-19.21497203	13.1127326
Agfg1	0	18	88.31155867	60.6165966	18	42.6165966
Daw1	61	0	53.88865948	19.30978769	-61	19.30978769
Pid1	0	91	57.68882041	84.33267457	91	-6.66732543
Trip12	58.60016714	83.11878011	105.612701	69.87780951	24.51861297	-13.2409706
Fbxo36	138	17	0	0	-121	-17
Gm29284	0	13	0	0	13	-13
A530032D15Rik	0	0	55	0	0	0
Gm10553	0	0	121	0	0	0
A530040E14Rik	59.25751654	38.99289192	70.77820493	39.93698644	-20.26462462	0.94409452
Gm16038	0	0	0	255	0	255
Gm6264	0	0	0	53	0	53
Gm16026	30	0	34	0	-30	0
Sp110	37.79822361	16.78611146	81.39977059	31.45591634	-21.01211215	14.66980488
Gm10552	92	37.63513792	59.23490737	22.73180741	-54.36486208	-14.90333051
Cab39	0	49.84977432	72.10991442	58.39520528	49.84977432	8.54543096
Itm2c	0	1	0	0	1	-1
Psmd1	6	0	1	1	-6	1
B3gnt7	37	0	0	22	-37	22
Ncl	31.34185268	31.70397553	82.62400326	69.00923886	0.36212285	37.30526333
C130036L24Rik	0	0	42.89522118	158.042134	0	158.042134
Ptma	0	51.94419054	22.70188681	49.33652652	51.94419054	-2.60766402
Pde6d	55.93917193	34.50450895	94.27586164	75.06357863	-21.43466298	40.55906968
Cops7b	111	19.4422221	172.6238686	32.46536616	-91.5577779	13.02314406
Dis3l2	0	0	39.98749805	138	0	138
Gm6136	0	18.69694632	75.75869913	72	18.69694632	53.30305368
Alppl2	0	18.12058949	98.6661036	111.067547	18.12058949	92.94695751
Prss56	0	0	123	93	0	93
Chrnd	16	0	0	209.9044917	-16	209.9044917
Chrng	0	0	116	0	0	0
Eif4e2	67.52777206	33.67491648	28.55914234	24.1140927	-33.85285558	-9.56082378
Efhd1	0	132	0	0	132	-132
Gigyf2	60	14.48398786	41	5.96072451	-45.51601214	-8.52326335
Ngef	47	114.0394669	55.02566295	168.2040463	67.0394669	54.1645794
Inpp5d	0	80	0	0	80	-80
Atg16l1	88.6942333	113.7980668	86.02613085	48.71347469	25.1038335	-65.08459211
Dgkd	108.1169287	132.9624007	291	39.70711128	24.845472	-93.25528942
Usp40	0	0	0	255	0	255
Dnajb3	0	0	0	22.36067977	0	22.36067977
Mroh2a	0	114	0	0	114	-114
Hjurp	0	0	89.49953522	81.17780983	0	81.17780983
Sh3bp4	49	36	86.63140308	39.52419466	-13	3.52419466
Gm38312	0	0	155	0	0	0
Gm28342	0	0	61	0	0	0
Agap1	47.66550115	5.567764363	130.5943593	6	-42.09773679	0.432235637
Gm28499	0	78.39032923	0	0	78.39032923	-78.39032923
Gbx2	97.75671982	30.47166958	38.50285347	105.7483223	-67.28505024	75.27665272
D130058E05Rik	0	0	0	1	0	1
Iqca	0	208.4472778	153.8237005	42.03569911	208.4472778	-166.4115787
Ackr3	24	0	28.98275349	15	-24	15
Gm35048	0	0	17	0	0	0
Cops8	64.82942365	89.62978006	72.28544105	44.42920976	24.80035641	-45.2005703
Col6a3	0	157.4611063	124.5391505	11	157.4611063	-146.4611063
Rab17	0	22	0	0	22	-22
Lrrfip1	55.82636245	54.61239416	26.6673771	63.62059705	-1.21396829	9.00820289
Rbm44	47.69696007	35.19587148	66	56.9122131	-12.50108859	21.71634162
Ube2f	0	36	38.72983346	27.47314182	36	-8.52685818
Erfe	0	0	64	100	0	100
Ilkap	0	0	31	0	0	0
Hes6	18	29	34.24908758	58.60613131	11	29.60613131
Traf3ip1	0	48	0	17	48	-31
Hdac4	0	79.4606821	0	1	79.4606821	-78.4606821
Ndufa10	92.82404005	9.576369799	15.27493011	50.29953532	-83.24767025	40.72316552
Olfr1416	0	73.08214556	0	14	73.08214556	-59.08214556
Cops9	86.60254038	127.2358783	101.5866093	134.7638409	40.63333792	7.5279626
Gm29483	0	70	180	39.62585351	70	-30.37414649
Gpc1	0	79.1258144	0	48.6492428	79.1258144	-30.4765716
Dusp28	0	0	0	128	0	128
Rnpepl1	0	262	0	0	262	-262
9430060I03Rik	0	0	69	0	0	0
Capn10	16	0	93.7304789	161.1645122	-16	161.1645122
Gpr35	0	67.49814812	47.7004512	728	67.49814812	660.5018519
Mterf4	98	18.8973497	49.55335539	41.93292507	-79.1026503	23.03557537
Ppp1r7	33.99019325	18.56140234	41.06348834	45.21940254	-15.42879091	26.6580002
Hdlbp	106.0772594	40.65349928	31.3903939	83.91167359	-65.42376012	43.25817431
Septin2	0	39.69274299	47	1083	39.69274299	1043.307257
Farp2	9.953113846	1	1	0	-8.953113846	-1
Stk25	118.7451678	25.29892582	199.3194998	63.32485267	-93.44624198	38.02592685
Thap4	42	46.32087092	60.73560208	41.07677633	4.32087092	-5.24409459
Atg4b	26.55228789	21.94846008	52.104522	21.22115234	-4.60382781	-0.72730774
Dtymk	59.3295879	17.72240525	48.02775626	46.78663845	-41.60718265	29.0642332
Ing5	81	134.2385936	79	0	53.2385936	-134.2385936
Gal3st2c	0	0	91	0	0	0
Fam174a	134	0	0	174.3559577	-134	174.3559577
Gm15427	59.01694672	8.044217373	41.57573249	22.17748602	-50.97272935	14.13326865
D1Ertd622e	20.4450483	46.22217279	53.24333966	94.3411832	25.77712449	48.11901041
AC099860.1	0	0	0	1	0	1
Ppip5k2	74.49832213	201.2911003	103.9966205	72.47836546	126.7927782	-128.8127348
Gin1	0	0	196.6926537	0	0	0
Gm3531	0	0	0	18	0	18
Prdx2-ps1	9	4.705102122	130.9605771	211.8490028	-4.294897878	207.1439007
Cdh20	0	0	0	32.07802986	0	32.07802986
Rnf152	0	6	167.5857989	0	6	-6
Capza1-ps1	116	57.28979328	15.29705854	70.09992867	-58.71020672	12.81013539
Pign	0	0	50	299	0	299
Relch	0	169.1635498	36.87817783	190.2008495	169.1635498	21.0372997
Zcchc2	51.23475383	39.49683532	35	77.23847387	-11.73791851	37.74163855
Bcl2	0	0	0	57	0	57
Kdsr	38.96151948	34.55324005	0	94.34511116	-4.40827943	59.79187111
Vps4b	0	124	0	99.22385829	124	-24.77614171
Serpinb12	0	138.0079991	95.77609857	128.6234815	138.0079991	-9.3845176
Serpinb3a	16	0	0	0	-16	0
Gm15389	0	0	108	0	0	0
D830032E09Rik	0	0	209	16	0	16
Zfp813-ps	24.81934729	29	16	17	4.18065271	-12
Gm28362	0	118	18	207	118	89
B020011L13Rik	0	0	32.32645975	45.66086315	0	45.66086315
Gm7145	0	0	18	0	0	0
Gm29106	51	0	0	44.63673605	-51	44.63673605
Tsn	82	9.26324755	5.157446988	12.11068925	-72.73675245	2.8474417
Nifk	88.54334115	41.65116896	55.4436651	90.61808916	-46.89217219	48.9669202
Clasp1	43	0	47	0	-43	0
Tfcp2l1	0	28	0	0	28	-28
Gli2	17	13	0	89.97777503	-4	76.97777503
Ralb	0	18	0	0	18	-18
Tmem185b	0	0	0	37.86284815	0	37.86284815
Epb41l5	50.64582905	111.9259484	46	26.34020366	61.28011935	-85.58574474
Ptpn4	75	0	0	0	-75	0
Tmem37	0	0	0	17	0	17
Dbi	46.78255169	37.43437011	51.03880323	38.55953466	-9.34818158	1.12516455
3110009E18Rik	45.67579049	54.31284767	32.52944271	26.34689344	8.63705718	-27.96595423
Marco	0	0	0	175.1770533	0	175.1770533
Insig2	0	16	0	49.39635614	16	33.39635614
Ccdc93	165	0	102	65	-165	65
Htr5b	0	5	12	0	5	-5
Ddx18	5.857766003	2.737120172	27.64514139	11.69142795	-3.120645831	8.954307778
Dpp10	35	62	63.26136262	125.7497515	27	63.7497515
Actr3	50.81981784	47.47576077	48.97475652	75.24104065	-3.34405707	27.76527988
Slc35f5	0	622	6.8556546	1	622	-621
Nckap5	52	8.203131859	15	18	-43.79686814	9.796868141
Mgat5	132.1589952	0	0	101	-132.1589952	101
Gm8451	0	1	1	1	1	0
Tmem163	0	0	0	17	0	17
2900009J06Rik	0	0	0	44.02340353	0	44.02340353
Ccnt2	82.07884544	64.14679844	13.34388054	36.11894811	-17.932047	-28.02785033
Rab3gap1	203.1594596	35.0371221	48.63846108	34.37776762	-168.1223375	-0.65935448
Zranb3	0	66	0	0	66	-66
Rpl28-ps1	0	1.219013654	6.831571975	7.906014562	1.219013654	6.687000908
R3hdm1	0	0	116.6476862	12.12435565	0	12.12435565
Ubxn4	51.77007754	18.58925765	55.34091282	32.59569141	-33.18081989	14.00643376
Lct	0	0	0	49	0	49
Mcm6	53.0818718	44.95056299	80.09990644	40.34584271	-8.13130881	-4.60472028
Dars	63.80438856	26.32062855	127.3877007	57.13142743	-37.48376001	30.81079888
Cxcr4	20	0	0	0	-20	0
Thsd7b	0	0	158	0	0	0
Rpl31-ps9	0	0	0	368	0	368
Cd55	96.33179581	97.33425515	69.79101545	211.0395525	1.00245934	113.7052974
Pfkfb2	0	0	17	34.49637662	0	34.49637662
Il20	0	0	16	0	0	0
Mapkapk2	0	0	122.8657804	0	0	0
Eif2d	74.08103671	0	71.34828541	64.81763479	-74.08103671	64.81763479
Rassf5	109	71.98147672	61.44916598	88.65936963	-37.01852328	16.67789291
Gm28913	39	0	0	71	-39	71
Srgap2	82	0	0	19	-82	19
Fam72a	0	0	0	74.64400177	0	74.64400177
Slc26a9	15	0	0	0	-15	0
Slc41a1	0	113	0	87.78632505	113	-25.21367495
Rab29	0	22	0	0	22	-22
Nucks1	0	14.73091986	0	0	14.73091986	-14.73091986
Slc45a3	87.23496073	100.8943278	73.63111007	73.1271907	13.65936707	-27.7671371
Elk4	29.44767128	9	21.09478342	73.56629663	-20.44767128	64.56629663
Mfsd4a	0	2	9.273618495	0	2	-2
Lemd1	0	0	64	0	0	0
Tmcc2	54.56673055	55.57463346	59.35053489	31.77189242	1.00790291	-23.80274104
Dstyk	164	90.41047076	40.24922359	12.06329947	-73.58952924	-78.34717129
Rbbp5	0	97.13392816	74	73.02728364	97.13392816	-24.10664452
Tmem81	0	0	88	30	0	30
Cntn2	99	0	82.48636251	18.734994	-99	18.734994
Nfasc	0	0	97	0	0	0
Mdm4	70.4096157	45.44998282	80.06582186	70.78167801	-24.95963288	25.33169519
Pik3c2b	39.10302753	47.82285089	53.11048212	41.20735722	8.71982336	-6.61549367
Ppp1r15b	0	128.5344014	45.82575695	31.57677564	128.5344014	-96.95762576
Plekha6	94.1796023	0	0	16.52271164	-94.1796023	16.52271164
Gm19461	61	0	0	1	-61	1
Snrpe	152.9222986	54.70997656	58.21352369	42.23226062	-98.21232204	-12.47771594
Prelp	251	90	51.60388317	77.08200235	-161	-12.91799765
Btg2	0	0	88	0	0	0
Tmem183a	22	148.8321359	72.86651611	83.08519886	126.8321359	-65.74693704
Adipor1	280.5421469	0	0	130.4127885	-280.5421469	130.4127885
Klhl12	23	37.53104144	319.8499648	54.99125694	14.53104144	17.4602155
Rabif	0	29.64014519	0	28.76701214	29.64014519	-0.87313305
Kdm5b	0	0	0	5	0	5
Gm26783	0	0	0	20	0	20
Syt2	0	31	0	33	31	2
Ppp1r12b	0	0	28.98275349	196	0	196
Ube2t	83.20658425	65.15947502	47.1121024	59.95840582	-18.04710923	-5.2010692
Lgr6	0	72.98368612	104.4753878	35.66353172	72.98368612	-37.3201544
Arl8a	0	0	47.85448333	45.60190349	0	45.60190349
Gm4204	0	0	0	20	0	20
Elf3	0	0	27.38612788	53.01151079	0	53.01151079
Rnpep	0	0	0	43.94561676	0	43.94561676
Timm17a	43.0912869	26.55655402	49.73558703	62.14092183	-16.53473288	35.58436781
Ipo9	91	31.4960315	0	115.1086443	-59.5039685	83.6126128
Nav1	0	0	72	10.77032961	0	10.77032961
Csrp1	63	23.36664289	138.267856	45.0555213	-39.63335711	21.68887841
Gm28883	57	52.47856705	0	33	-4.52143295	-19.47856705
Tmem9	238	22.21416189	32.45951567	48.91433422	-215.7858381	26.70017233
Kif21b	0	31.38405346	0	34.40930107	31.38405346	3.02524761
Mroh3	16	0	0	0	-16	0
Camsap2	348	37.79991207	91.26883367	57.97273418	-310.2000879	20.17282211
Ddx59	0	0	23	37	0	37
Kif14	48.18713521	28.74704401	55.28966387	103.3177151	-19.4400912	74.57067109
Zfp281	0	0	296	0	0	0
Gm19705	73	41.71330723	64.48255578	37.30951621	-31.28669277	-4.40379102
Nr5a2	188	0	44.42971978	154.1198819	-188	154.1198819
Nek7	17	0	40.55274335	0	-17	0
Crb1	43.98897796	39	97.67292358	48.21001726	-4.98897796	9.21001726
Gm34816	0	0	0	57	0	57
Zbtb41	91	42.50641723	0	0	-48.49358277	-42.50641723
Aspm	73.62433484	46.16699542	64.53992809	46.75480279	-27.45733942	0.58780737
Gm5837	0	0	67	138	0	138
Cfh	0	0	0	1	0	1
Cdc73	0	102	19	56.68333088	102	-45.31666912
Gm6397	47	654	0	58	607	-596
Ro60	0	0	111.9285486	114	0	114
Uchl5	54.69917732	27.50790568	111.0510816	63	-27.19127164	35.49209432
Gm29170	0	0	0	138	0	138
Rgs2	49.57068463	17.32207925	38.43099487	18.62251998	-32.24860538	1.30044073
Brinp3	0	0	0	23	0	23
Pla2g4a	0	0	0	379	0	379
Odr4	0	1	0	3	1	2
Tpr	63.26136262	27.43712747	16	29.63056508	-35.82423515	2.19343761
Prg4	0	224	112	262	224	38
Ivns1abp	0	0	68.61486719	95.79144012	0	95.79144012
Swt1	5	31.97002401	46.61544808	13.77879438	26.97002401	-18.19122963
Trmt1l	51	0	59	51	-51	51
Rnf2	50	39.95088618	71.4950287	68.17620345	-10.04911382	28.22531727
Gm19503	0	0	0	155	0	155
Edem3	0	0	0	39.21454163	0	39.21454163
1700025G04Rik	18	86.25543461	17	18	68.25543461	-68.25543461
Tsen15	0	0	20	0	0	0
Rgl1	114	0	0	0	-114	0
Gm15479	0	0	0	1	0	1
Arpc5	0	29.3428015	60.44832504	75	29.3428015	45.6571985
Smg7	0	155	0	241.3892513	155	86.3892513
Lamc2	0	24	108.5558498	339	24	315
Lamc1	0	90	42	27.20294102	90	-62.79705898
E330020D12Rik	0	104.591688	79.12609771	87.91435639	104.591688	-16.67733161
Shcbp1l	0	144.9234634	0	0	144.9234634	-144.9234634
Dhx9	0	0	117	185	0	185
Npl	0	0	204	0	0	0
Rgsl1	0	30	59	0	30	-30
Teddm2	0	0	0	110	0	110
Glul	0	0	54	41.60167646	0	41.60167646
A830008E24Rik	79.35439081	16	39.68626967	0	-63.35439081	-16
Stx6	56.32051136	0	50	24.46303516	-56.32051136	24.46303516
Xpr1	31.40063694	42.42640687	103	21.50052666	11.02576993	-20.92588021
Acbd6	103	55.83796699	122.1867209	74.77940701	-47.16203301	18.94144002
Qsox1	0	0	214	418	0	418
Cep350	0	0	15	0	0	0
Tor1aip1	172	0	0	0	-172	0
Tdrd5	38.77822791	30.98167682	66.85950433	30.66088406	-7.79655109	-0.32079276
Axdnd1	0	0	134	0	0	0
Gm2000	4.068604805	2.145384604	32.1161075	35.47746688	-1.923220201	33.33208228
Soat1	0	48.08369289	84.86972758	0	48.08369289	-48.08369289
Csnk2a3	0	22.44994432	38.2358371	1	22.44994432	-21.44994432
Abl2	33.67491648	101.7961093	123.5019015	55.13749359	68.12119282	-46.65861571
Ralgps2	117.9957626	76.72709372	157.8504835	21.45464076	-41.26866888	-55.27245296
Angptl1	0	0	0	27	0	27
Gm28694	0	0	0	99.72462083	0	99.72462083
Rasal2	0	1	0	1	1	0
2810025M15Rik	130.8204877	28.46049894	39	97.57990774	-102.3599888	69.1194088
Gm15486	89	0	88	0	-89	0
Sec16b	0	0	76	23	0	23
Brinp2	0	0	0	46	0	46
Astn1	0	0	0	53	0	53
Cop1	43.68094356	43.66290221	67.36838944	56.2294174	-0.01804135	12.56651519
Mrps14	67.63119528	38.0845644	90.84826512	108.194026	-29.54663088	70.1094616
Rabgap1l	0	24	0	88	24	64
Rc3h1	68.35202996	0	0	13.78404875	-68.35202996	13.78404875
Serpinc1	142.5282185	0	37.18292661	21	-142.5282185	21
Zbtb37	33.9411255	22	32.18695388	0	-11.9411255	-22
Gas5	150	84.29094639	94.95801124	73.3197952	-65.70905361	-10.97115119
Dars2	0	35	0	0	35	-35
Cenpl	0	103	167	141.2444689	103	38.2444689
Prdx6	0	0	152.3581307	0	0	0
Gm5049	0	0	0	27.11088342	0	27.11088342
Suco	99.67239362	76.0952848	92.34573752	44.91299652	-23.57710882	-31.18228828
Gm31925	0	32.43285018	170.4934016	34.46737588	32.43285018	2.0345257
Pigc	220.7600507	0	15	80.29481408	-220.7600507	80.29481408
Dnm3	0	34.81017419	57.94825278	174.4391011	34.81017419	139.6289269
2810442N19Rik	0	0	0	113	0	113
Eef1aknmt	0	0	0	16	0	16
Vamp4	0	78.06205608	0	0	78.06205608	-78.06205608
Myocos	119.5751092	50.299984	77.86509685	33.67679443	-69.2751252	-16.62318957
Prrc2c	0	17.26248211	31.93743885	18.07187936	17.26248211	0.80939725
Kifap3	0	14	0	19	14	5
Scyl3	0	12	94.02127419	923	12	911
BC055324	49.09141344	41.35214626	50.06361927	62.09954194	-7.73926718	20.74739568
Mettl18	64	33	97.97958971	81.11103501	-31	48.11103501
Sell	0	0	0	48	0	48
Selp	136.491758	91.99456506	98	3	-44.49719294	-88.99456506
Slc19a2	0	0	81	0	0	0
Ccdc181	0	42.97348284	0	0	42.97348284	-42.97348284
Blzf1	0	51	128	0	51	-51
Nme7	0	0	72.88346863	45.95650117	0	45.95650117
Atp1b1	41.61553907	68.29914345	0	91	26.68360438	22.70085655
Tbx19	0	21	0	0	21	-21
Gm16550	0	0	36	62	0	62
Sft2d2	78	0	275	16	-78	16
Tiprl	0	38	43.58241036	29.31794418	38	-8.68205582
Dcaf6	0	16	0	0	16	-16
Mpc2	75.57777451	43.45893866	29.79872419	174	-32.11883585	130.5410613
Adcy10	0	46	17	377	46	331
Mpzl1	97.14623816	38.73479211	56.37375276	87.16944094	-58.41144605	48.43464883
Rcsd1	23	0	80	98.18795995	-23	98.18795995
Creg1	0	0	64	333	0	333
Pou2f1	21	10.6838516	0	3.472635378	-10.3161484	-7.211216222
Gpa33	0	137	0	0	137	-137
Mael	67.14014792	72.63278817	66.34384276	144.2237831	5.49264025	71.59099493
Tada1	0	0	64	38.82377263	0	38.82377263
Pogk	82	0	0	177.9550505	-82	177.9550505
Uck2	56.08511716	24.85581932	44.69735961	32.55414737	-31.22929784	7.69832805
Tmco1	32.6544526	89	46.75146649	33.26206998	56.3455474	-55.73793002
Aldh9a1	101.2954017	19.33927674	76.6808346	26.80253752	-81.95612496	7.46326078
Mgst3	81.6904449	38.26866529	77.55316207	64.23424893	-43.42177961	25.96558364
Nuf2	42.21396491	72.88879208	48.92229451	35.96647757	30.67482717	-36.92231451
Hsd17b7	55.09990926	8.572618882	32	12.36931688	-46.52729038	3.796697998
3110045C21Rik	0	14.28285686	68	15	14.28285686	0.71714314
Uap1	0	0	40	78.79086241	0	78.79086241
Uhmk1	159	23.66431913	190	45.61076744	-135.3356809	21.94644831
Gm7694	0	45.84465747	0	0	45.84465747	-45.84465747
Atf6	0	65.46024431	114	470	65.46024431	404.5397557
Dusp12	54.97623466	22.64492392	44.99749732	36.21430398	-32.33131074	13.56938006
Gm26620	0	0	0	42.64683247	0	42.64683247
Fcgr3	0	0	15.96871942	0	0	0
Sdhc	42.6580047	35.94822805	27.58705197	94.98662586	-6.70977665	59.03839781
Pcp4l1	0	60	0	0	60	-60
Ndufs2	55.09990926	40.52022093	90.089212	64.24334117	-14.57968833	23.72312024
Adamts4	0	1	0	0	1	-1
B4galt3	0	0	0	227.5253283	0	227.5253283
Ppox	0	48	0	17	48	-31
Usp21	10	18	82.61355821	0	8	-18
Ufc1	0	0	47	56.1248608	0	56.1248608
Dedd	43.6325773	24.11870604	49.26950411	61.17029862	-19.51387126	37.05159258
Nit1	0	20.19900988	75.07394189	1	20.19900988	-19.19900988
Pfdn2	70.16532352	37.86470818	133.3862316	151.8470171	-32.30061534	113.9823089
Usf1	37.51076771	25.66376608	67.61546323	44.10589807	-11.84700163	18.44213199
B930036N10Rik	74	49.40809823	0	0	-24.59190177	-49.40809823
Alyref2	0	0	23.66431913	0	0	0
Gm37787	0	0	0	41.58124577	0	41.58124577
Slamf1	0	123	0	72	123	-51
Ncstn	0	41	0	16	41	-25
Copa	81	88.82383197	83.51646544	119.9699653	7.82383197	31.14613333
Pex19	35	15	0	31.0678595	-20	16.0678595
Gm10171	0	40	52.12200151	31.78633697	40	-8.21366303
Dcaf8	38.23214315	33.25703124	65.7372024	109.1987179	-4.97511191	75.94168666
Igsf8	0	0	38.79976264	62.33758723	0	62.33758723
Pigm	87.03948531	20	44.3033267	31.35048628	-67.03948531	11.35048628
Cfap45	0	0	34.00230665	32.32308139	0	32.32308139
Fmn2	42.76680956	45.90964324	25.68118161	39.24004079	3.14283368	-6.66960245
Gm36307	57.00024401	17.95831697	38.11151345	90	-39.04192704	72.04168303
Fh1	59.37651549	25.66027464	56.02839835	46.41441618	-33.71624085	20.75414154
Opn3	0	51	68	0	51	-51
Exo1	0	50.65121489	68.65507863	39.58185649	50.65121489	-11.0693584
Rbm8a2	0	818	87	0	818	-818
Cep170	53	0	0	49.23185964	-53	49.23185964
Akt3	0	18	111	154	18	136
Zbtb18	0	0	68	45.53451762	0	45.53451762
Adss	65.05526675	48.67792354	75.80083937	63.0718348	-16.37734321	14.39391126
Desi2	0	26.96254984	105.0736898	35.83003234	26.96254984	8.8674825
Cox20	0	0	0	63.97769405	0	63.97769405
Hnrnpu	39.53067228	29.01853687	40.24408157	39.42492826	-10.51213541	10.40639139
Kif26b	0	0	22	0	0	0
Smyd3	0	33	86.67051374	41.63304666	33	8.63304666
Tfb2m	0	2	17	0	2	-2
Cnst	28.03397237	17.26998634	40.38026943	19.85098226	-10.76398603	2.58099592
Ahctf1	0	58.685603	40.54572978	73.30623733	58.685603	14.62063433
Cdc42bpa	0	36.87826451	71.99585998	141	36.87826451	104.1217355
Coq8a	0	0	82	0	0	0
Psen2	0	7.99217603	28.60955215	20.27023763	7.99217603	12.2780616
Parp1	28	290	14	0	262	-290
Lin9	29	18	0	130.5833067	-11	112.5833067
Acbd3	37.96229817	83.85347658	52.44796979	52.18752893	45.89117841	-31.66594765
H3f3a	70.9365914	28.26561893	60.80274959	40.97125257	-42.67097247	12.70563364
Pycr2	0	18.49324201	55.64171097	45	18.49324201	26.50675799
9130409I23Rik	125	0	67.29865929	89.20786326	-125	89.20786326
Nvl	56	11.29243235	0	195	-44.70756765	183.7075677
Cnih4	26	33.2759234	26.38097803	16.22151524	7.2759234	-17.05440816
Wdr26	50.33366022	25.93511592	13.22386929	18.84412449	-24.3985443	-7.09099143
Rpl35a-ps2	0	1.551845574	22.55774032	82.31533696	1.551845574	80.76349139
Dnah14	0	22	0	0	22	-22
Lbr	37.82387625	55.91141437	47.73504499	50.94345919	18.08753812	-4.96795518
Enah	176	139.2354997	165.5594611	191.3112647	-36.7645003	52.075765
Srp9	0	137.1654369	60.65794398	27.86659325	137.1654369	-109.2988437
Degs1	26.15792043	51.56268678	71.23820785	59.6134458	25.40476635	8.05075902
1700047M11Rik	0	0	12	0	0	0
Fbxo28	44.82037722	30.97971849	37.85438237	59.22676248	-13.84065873	28.24704399
Gm37516	0	0	50.52722039	328	0	328
Susd4	0	7	0	0	7	-7
Gm24975	0	0	42.67173876	53	0	53
Disp1	96.29122494	30.39309224	69.89147325	37.17557239	-65.8981327	6.78248015
Brox	54.85176675	46.45469052	42.29700057	14.53696474	-8.39707623	-31.91772578
Aida	230.5159934	69	26	24.45486623	-161.5159934	-44.54513377
Mia3	29	21	53	10.1486524	-8	-10.8513476
Gm37339	0	0	0	77	0	77
Taf1a	36.50513768	32.92606041	58.88505354	33.77836427	-3.57907727	0.85230386
Hhipl2	105	0	53	0	-105	0
Gm37214	0	0	0	152	0	152
Gm33973	175	161	52.9905652	0	-14	-161
Gm34068	0	25	0	0	25	-25
Dusp10	44.31047622	0	43.38523347	55.55050458	-44.31047622	55.55050458
1700056E22Rik	0	0	0	21	0	21
Mtarc2	73	78.17625898	47.02187001	144.0603236	5.17625898	65.88406462
C130074G19Rik	101	75	135.7695084	437	-26	362
Mark1	0	0	162	0	0	0
Rab3gap2	110	39.22157496	47.92026971	60.59702963	-70.77842504	21.37545467
Eprs	1	5.604078661	14.66553153	15.96558738	4.604078661	10.36150872
Gm38093	0	41	83.61817984	0	41	-41
Lyplal1	0	0	42.33202098	51.41005773	0	51.41005773
Tgfb2	83.48018766	21.94969572	21.81275794	30.28915672	-61.53049194	8.339461
Rrp15	84	20	63.63727098	118.5507312	-64	98.5507312
D1Pas1	0	0	16	0	0	0
Spata17	0	0	122	0	0	0
Gpatch2	0	87.2943743	0	12.68857754	87.2943743	-74.60579676
Esrrg	0	66	0	0	66	-66
Gm38064	0	0	26.87005769	22	0	22
Kctd3	56.7740279	66.39886081	69.78160136	35.23484408	9.62483291	-31.16401673
Pdcd5-ps	109	46.24521663	60.14941394	101.7104294	-62.75478337	55.46521277
Cenpf	53.69402561	40.49077772	59.59414959	14.68225882	-13.20324789	-25.8085189
Ptpn14	0	40	0	0	40	-40
Smyd2	19	0	0	0	-19	0
Gm28172	0	1	0	0	1	-1
Gm30725	35	0	96.40257841	43.464004	-35	43.464004
Rps6kc1	0	0	0	185	0	185
Angel2	17.41418762	29.83604201	29.19402002	8.631324186	12.42185439	-21.20471782
Gm31373	0	0	0	65.23802572	0	65.23802572
Flvcr1	12	0	0	0	-12	0
Tatdn3	0	0	63	0	0	0
Batf3	0	62	0	0	62	-62
Atf3	0	16	0	0	16	-16
D730003I15Rik	0	0	55	0	0	0
Pacc1	0	0	0	54	0	54
Ppp2r5a	0	49	54.25863987	137.9921231	49	88.9921231
Dtl	66	72.37115443	55.07993077	73.52319987	6.37115443	1.15204544
Ints7	0	78	0	0	78	-78
Lpgat1	4	23.93966325	40.73873377	60.5553485	19.93966325	36.61568525
Gm38037	0	0	13	0	0	0
Nek2	120.4906635	44.7850842	55.85079328	62.70936121	-75.7055793	17.92427701
Slc30a1	78	20	16	76.42401153	-58	56.42401153
Gm26670	0	0	0	29	0	29
Traf5	0	22	0	0	22	-22
Gstp-ps	0	1	1	4.472135955	1	3.472135955
Rcor3	0	0	1	0	0	0
Kcnh1	82	9.435387961	29.5059899	23.48796383	-72.56461204	14.05257587
Hhat	0	97	34	34.70578617	97	-62.29421383
Syt14	0	0	0	66.82813779	0	66.82813779
Utp25	24.01272473	17.14523776	6.92820323	33.74931917	-6.86748697	16.60408141
A130010J15Rik	0	0	0	213	0	213
Camk1g	0	0	0	19	0	19
Plxna2	76	0	0	260.568609	-76	260.568609
Cr1l	102	23.97915762	231.8891352	24	-78.02084238	0.02084238
Rpp38	54.60769177	23.08327291	50.97294477	15.55296222	-31.52441886	-7.53031069
Acbd7	0	0	278	0	0	0
Olah	117	30.39736831	48.15574412	34.58323293	-86.60263169	4.18586462
Suv39h2	26.89672482	21.0705038	60.02664891	76.7017189	-5.82622102	55.6312151
Hspa14	48	111.4131987	147.5862562	37.55553254	63.4131987	-73.85766616
Gm13182	0	219	0	0	219	-219
Fam107b	101	40.67698998	84.44660095	101.1460815	-60.32301002	60.46909152
Gm13181	87.6815279	30.4575928	46.47966151	58.93669736	-57.2239351	28.47910456
Gm13180	66.18156843	64.12487817	61.52849264	103.3825667	-2.05669026	39.25768853
Gm13191	0	21	0	0	21	-21
Frmd4a	91	0	0	0	-91	0
Prpf18	90	49.15369023	35.3205919	56.16250731	-40.84630977	7.00881708
Sephs1	0	0	74.57453915	0	0	0
Phyh	0	0	0	77	0	77
Mcm10	115.3258559	35.21363372	120.5104922	37.57775061	-80.11222218	2.36411689
Optn	54.65904778	24.58191088	0	260.0922913	-30.0771369	235.5103804
Ccdc3	0	64	4	0	64	-64
Camk1d	68	0	0	0	-68	0
Cdc123	0	32.93933818	0	0	32.93933818	-32.93933818
Nudt5	67.19937641	51.0001296	65.416467	73.05794814	-16.19924681	22.05781854
Dhtkd1	0	0	195	0	0	0
Upf2	0	0	92	0	0	0
Gm10857	137.3681186	53.36665626	0	309.3147263	-84.00146234	255.94807
Echdc3	0	22.64950331	26.32489316	33.3166625	22.64950331	10.66715919
Usp6nl	110	0	0	57.13142743	-110	57.13142743
Gm13391	0	57.44562647	0	143.2480366	57.44562647	85.80241013
Celf2	59	54.94904267	0	8.465914674	-4.05095733	-46.483128
1700061F12Rik	0	24	0	0	24	-24
Gata3	0	0	40	15.26225581	0	15.26225581
Taf3	117	14.84769601	60.05242675	15.29300637	-102.152304	0.44531036
Atp5c1	77.49838708	35.15440002	65.77678634	70.74676384	-42.34398706	35.59236382
Kin	0	84	0	11	84	-73
Pfkfb3	0	0	178	0	0	0
Rbm17	30.97874319	18.3194917	47.24461178	39.61398517	-12.65925149	21.29449347
Fbh1	66.90995552	40.47244471	42.88548254	65.04287848	-26.43751081	24.57043377
Itga8	14	70	0	15	56	-55
Mindy3	40.19950248	7.663094324	53.47860823	62.93530862	-32.53640816	55.2722143
Pter	0	0	95.43584232	69.45671811	0	69.45671811
Trdmt1	0	49	38	19	49	-30
Stamos	0	50	0	0	50	-50
Stam	0	85	0	0	85	-85
Mrc1	0	0	75	0	0	0
Cacnb2	0	93.9946807	66.73771859	49.24354661	93.9946807	-44.75113409
Gm13269	17	33.27160952	0	0	16.27160952	-33.27160952
Nsun6	0	0	0	59.60704656	0	59.60704656
Arl5b	0	0	14.49137675	0	0	0
Nebl	0	0	0	427	0	427
1810059C17Rik	0	0	240	0	0	0
Mllt10	56.82703865	77.43737509	70.85323472	51.60274381	20.61033644	-25.83463128
Dnajc1	21	75.56454195	252	0	54.56454195	-75.56454195
Commd3	59	22.98486938	73.28260838	37.35839963	-36.01513062	14.37353025
Bmi1	45.24555401	62.38964853	51.408794	88.02058007	17.14409452	25.63093154
Pip4k2a	0	0	0	36	0	36
Gm13348	0	0	0	52	0	52
Otud1	0	125	49	27.67844699	125	-97.32155301
Gm13346	0	268	98.59006035	222.8901075	268	-45.1098925
Etl4	0	0	85.59205571	80	0	80
Arhgap21	0	47	58.80623311	50.69454803	47	3.69454803
Gm13375	0	0	19	0	0	0
Enkur	0	19.33907961	0	0	19.33907961	-19.33907961
Thnsl1	0	242	78	507.0355017	242	265.0355017
Gpr158	0	0	95	92	0	92
Gad2	0	14	0	0	14	-14
Pdss1	0	0	0	48	0	48
Abi1	22	52.50934814	30.92256456	39.90566232	30.50934814	-12.60368582
Acbd5	35	95.99890135	75.68649712	296.3781368	60.99890135	200.3792355
Mastl	74.67261881	55.25213772	39.28254932	59.70678036	-19.42048109	4.45464264
Yme1l1	94	13.20006122	39	0	-80.79993878	-13.20006122
Nxph2	0	0	0	16	0	16
Spopl	0	0	0	285.0473645	0	285.0473645
Gm13392	70.28513356	26.92582404	6.447305727	32.40370349	-43.35930952	5.47787945
Hnmt	0	562	133	122.0411395	562	-439.9588605
Tbpl2	0	0	0	12	0	12
Ehmt1	133	50.8920426	3.736875706	31.19612049	-82.1079574	-19.69592211
Arrdc1	64.27723048	24.76339938	61.88633046	74.0622835	-39.5138311	49.29888412
Zmynd19	84.22310203	50.07763666	126.7031402	170.5683797	-34.14546537	120.490743
Dph7	16	16.36979376	22.27105745	34.09030205	0.36979376	17.72050829
Mrpl41	0	19.89974874	70.1997151	37.12061926	19.89974874	17.22087052
Gm13370	69	17.26683926	43.18826789	10.30423351	-51.73316074	-6.96260575
Tor4a	113	0	0	0	-113	0
Nelfb	0	0	0	135	0	135
Tubb4b	56.72266744	32.40886605	52.6572174	44.42098083	-24.31380139	12.01211478
Ndor1	0	0	95	0	0	0
Tmem203	0	0	129.7466466	35	0	35
Tprn	0	23.27475714	60	148	23.27475714	124.7252429
Ssna1	223	49.96287406	34.66399552	152.7990013	-173.0371259	102.8361272
Anapc2	0	17	121	40	17	23
Man1b1	0	0	34	0	0	0
Dpp7	0	0	0	19	0	19
Uap1l1	0	0	52	0	0	0
Entpd2	0	0	0	191	0	191
Npdc1	102	0	0	0	-102	0
Abca2	0	0	0	235	0	235
Paxx	0	16.97056275	0	0	16.97056275	-16.97056275
Ptgds	0	40	0	0	40	-40
Fbxw5	0	153.4557728	162	0	153.4557728	-153.4557728
Traf2	0	0	0	41.47288271	0	41.47288271
Edf1	37.10795063	155.7457296	216.2216796	103.2014157	118.637779	-52.5443139
Phpt1	0	0	307	0	0	0
Rabl6	66.85057965	0	51.98026865	49.80967048	-66.85057965	49.80967048
Sohlh1	0	0	0	463	0	463
Camsap1	32.43882751	6.920981515	25.24269891	13.58647315	-25.517846	6.665491635
Ubac1	0	40.92337355	75.30102005	53.00168361	40.92337355	12.07831006
Nacc2	0	0	0	1	0	1
Tmem250-ps	0	0	0	160.4544372	0	160.4544372
Gpsm1	0	0	75	0	0	0
Dnlz	0	24.09338615	61.13398837	72.0071378	24.09338615	47.91375165
Card9	0	0	111	0	0	0
Snapc4	0	0	0	58	0	58
Entr1	449	286.8944727	247.8406746	109.197409	-162.1055273	-177.6970637
Pmpca	0	0	206	0	0	0
Sec16a	30.62236392	58.11675545	69.3233543	34.36838438	27.49439153	-23.74837107
Agpat2	0	57.82732918	116	54.82803405	57.82732918	-2.99929513
Dipk1b	198.5950654	23	42.88789927	62.53491383	-175.5950654	39.53491383
Surf6	0	0	117.2433367	239.8915574	0	239.8915574
Med22	60.39870901	28.27017276	53.82930243	96.19117125	-32.12853625	67.92099849
Rpl7a	16	28.85516081	44.08523423	29.17184001	12.85516081	0.3166792
Surf1	55	21.39370476	115.27434	125.8902843	-33.60629524	104.4965795
Surf2	0	16	57	0	16	-16
Surf4	66.33843936	62.09737184	79.22560975	67.95159046	-4.24106752	5.85421862
Rexo4	22	0	32.96844244	122.3764683	-22	122.3764683
Cacfd1	111	0	0	88.17596044	-111	88.17596044
Gm13398	0	14	0	26.45751311	14	12.45751311
AA645442	0	0	0	42.53383196	0	42.53383196
Brd3	0	1.430969081	28.85500355	1	1.430969081	-0.430969081
Wdr5	127.9851532	130.1507434	83.94755367	150.4118482	2.1655902	20.2611048
Gm25541	0	0	24	0	0	0
Gm13421	0	0	0	70	0	70
Rxra	190	0	0	50.28047483	-190	50.28047483
F730016J06Rik	0	0	187	17	0	17
Olfm1	180.1943395	0	101.5175215	139.9568456	-180.1943395	139.9568456
Gm13373	0	0	152	0	0	0
Mrps2	93	61	156.5950191	0	-32	-61
Ralgds	0	80.01249902	68.99275324	76	80.01249902	-4.01249902
Gtf3c5	0	0	0	15.49193338	0	15.49193338
Tsc1	595	106.3494165	77.63358612	171.9960001	-488.6505835	65.6465836
Gtf3c4	0	0	35.32704347	137.3317152	0	137.3317152
Ddx31	115	0	0	0	-115	0
Cfap77	45	0	0	0	-45	0
Gm13394	0	1	49	0	1	-1
Setx	0	78.23042886	103.0533842	115.9520337	78.23042886	37.72160484
Med27	50.37203242	57.14253081	70.51725875	34.21498521	6.77049839	-22.9275456
Rapgef1	76	129	20	60.59428623	53	-68.40571377
Trub2	0	26	49	0	26	-26
Coq4	0	0	0	226	0	226
Urm1	0	0	85	0	0	0
Odf2	36.23610248	52.39917156	88.37986196	41.81055605	16.16306908	-10.58861551
Gle1	59.95942355	71.07122701	57.03257394	76.2282047	11.11180346	5.15697769
Sptan1	64.75391819	47.61867452	81.76696311	57.06113283	-17.13524367	9.44245831
Wdr34	0	0	0	15	0	15
Set	59.39696962	74	138	2	14.60303038	-72
Zdhhc12	0	26	19	0	26	-26
Tbc1d13	92	520	146.4375988	0	428	-520
Endog	81	0	0	183.4938691	-81	183.4938691
Spout1	49.4554236	16.93432042	84.10403776	73	-32.52110318	56.06567958
1700084E18Rik	0	0	40	0	0	0
Lrrc8a	47	55.4436651	53.64156854	71.8709328	8.4436651	16.4272677
Dolk	0	0	0	95	0	95
Nup188	95.01578816	110.1494061	40.31242981	91.54805222	15.13361794	-18.60135388
Sh3glb2	122	41.88583271	73.94921037	77.71394524	-80.11416729	35.82811253
Miga2	0	45	0	0	45	-45
Ptpa	28.86439064	31.17107789	95	79.18973781	2.30668725	48.01865992
Ier5l	6	3.423873902	14.24959893	5.798409102	-2.576126098	2.3745352
Ntmt1	0	0	0	50.16327846	0	50.16327846
Asb6	0	54	0	0	54	-54
Ptges	272	0	19	0	-272	0
Tor1a	8.987637347	15.15602593	31.56078568	20.52752081	6.168388583	5.37149488
BC005624	42.74342055	30.77956704	44	84.48668534	-11.96385351	53.7071183
Usp20	793	70	83.39664262	0	-723	-70
Fnbp1	0	0	282	64	0	64
Gpr107	0	14	110	0	14	-14
Hmcn2	0	0	0	71	0	71
Exosc2	0	1	0	0	1	-1
Abl1	78	52.56312664	70	33.30299462	-25.43687336	-19.26013202
Nup214	59.97164479	45.51961565	78.26585077	84.85586941	-14.45202914	39.33625376
Plpp7	0	245.4994908	0	0	245.4994908	-245.4994908
Gm13610	0	0	0	22	0	22
Pomt1	0	0	0	268	0	268
Gm13611	26.88945294	5	58.92776983	64.26677696	-21.88945294	59.26677696
Swi5	148.5101613	51.51389402	294.8183363	146.0082758	-96.99626728	94.49438178
Golga2	575	77.45463155	79.69316156	77.49838708	-497.5453685	0.04375553
Ciz1	0	0	0	56	0	56
1110008P14Rik	0	0	106.2073444	191	0	191
Ptges2	42	0	72	0	-42	0
Naif1	0	0	0	63.49803147	0	63.49803147
Fam102a	235	0	0	96.98684064	-235	96.98684064
Dpm2	121.7990148	0	98.77166433	42	-121.7990148	42
9430097D07Rik	0	0	0	276	0	276
Fpgs	235.9915253	50.54042389	22.95671491	18.67939285	-185.4511014	-31.86103104
Cdk9	0	97.713868	363	0	97.713868	-97.713868
Sh2d3c	59.81778049	45.50763113	53	49	-14.31014936	3.49236887
Tor2a	0	0	0	19.49358869	0	19.49358869
Stxbp1	14	0	70	157.990506	-14	157.990506
Lrsam1	0	0	39	61	0	61
Rpl12	0	21.97726098	0	0	21.97726098	-21.97726098
Garnl3	0	0	0	42.21374184	0	42.21374184
Ralgps1	0	0	0	68.99275324	0	68.99275324
Angptl2	92	39.16302567	50.29910536	126.1009135	-52.83697433	86.93788783
Zbtb34	0	0	65	115.3196926	0	115.3196926
Zbtb43	5	4	0	7.280109889	-1	3.280109889
Mvb12b	82.30512826	35.05450631	72.49183698	53.41135699	-47.25062195	18.35685068
Pbx3	0	0	57	0	0	0
Mapkap1	64.20765882	43.17957241	68.18572147	87.88748654	-21.02808641	44.70791413
Gapvd1	0	14.12807644	20	55.14207283	14.12807644	41.01399639
Hspa5	93.88158483	79.68418834	129.1344055	101.8437046	-14.19739649	22.15951626
Rabepk	0	0	31.4960315	50.37856687	0	50.37856687
Fbxw2	0	0	120	56	0	56
Psmd5	0	38.92672926	43.7826488	33.23888829	38.92672926	-5.68784097
Phf19	0	115	0	24	115	-91
Cntrl	0	0	0	85	0	85
Rab14	45.46955762	9.387567277	23.05301969	24.16790945	-36.08199034	14.78034217
Stom	103.849882	19.96874758	85.99401871	54.27412099	-83.88113442	34.30537341
Ggta1	53.85971819	78.33023653	33.28116874	82.54029034	24.47051834	4.21005381
Dab2ip	0	0	0	15	0	15
Ttll11	53.54953774	31.00607328	69.46373724	43.63484846	-22.54346446	12.62877518
Ndufa8	61.02458521	12.82830215	44.40592324	38.72041468	-48.19628306	25.89211253
Rbm18	122.9979184	130.2336866	57.14531193	69.08304851	7.2357682	-61.15063809
Mrrf	0	24.59505988	0	84.46300966	24.59505988	59.86794978
Pdcl	0	93.16651759	0	24.8523776	93.16651759	-68.31413999
Rc3h2	0	0	0	557	0	557
Rabgap1	0	54	96.97937925	58.17215829	54	4.17215829
Strbp	58	81.26078717	17	103.8886936	23.26078717	22.62790643
Dennd1a	91	21.49418526	116.7071352	90.03950074	-69.50581474	68.54531548
Lhx2	0	26	18	0	26	-26
Nek6	0	0	179	0	0	0
Gm44183	43.11017386	24.2579215	54.85200011	30.02476793	-18.85225236	5.76684643
Psmb7	62.83752841	25.9082225	29.97354632	26.77273699	-36.92930591	0.86451449
Nr6a1	115.6978824	18.21673306	100.7561349	125.2427872	-97.48114934	107.0260541
Rpl35	158.3477186	33.35832898	82.77847339	47.38953965	-124.9893896	14.03121067
Arpc5l	59.5621255	41.93196431	71.09070985	68.57667068	-17.63016119	26.64470637
Scai	0	0	30	20	0	20
Ppp6c	25	292	52	59	267	-233
Gm13456	1	8.546102034	38.7325388	117.0412129	7.546102034	108.4951109
Lrp1b	43.4281015	173.8159947	98.57484466	101.680378	130.3878932	-72.1356167
Arhgap15	0	50.66557016	126	0	50.66557016	-50.66557016
Gtdc1	57	49.13247399	181.2385569	27.56469616	-7.86752601	-21.56777783
Zeb2	0	0	177	0	0	0
Gm13465	0	0	82	36.33180425	0	36.33180425
Acvr2a	0	0	68	0	0	0
Orc4	32.88111492	59.12301433	29.93645034	51.17949162	26.24189941	-7.94352271
Mbd5	0	40	18	30.32969673	40	-9.67030327
Ap2m1-ps	274	0	139	274	-274	274
Epc2	98.12237258	88	17	46.61528963	-10.12237258	-41.38471037
Kif5c	87.994318	44.5526037	209.2104204	133.6263447	-43.4417143	89.073741
Lypd6b	0	0	0	16	0	16
Lypd6	13	11	108	0	-2	-11
Mmadhc	180	55.80827998	103.8507692	62.1445714	-124.19172	6.33629142
1700057H21Rik	0	0	31	18	0	18
Rif1	25.39634973	17.53976267	25.87613553	16.61402474	-7.85658706	-0.92573793
Neb	0	0	0	554	0	554
Arl5a	59	66.72330927	26	29.88039778	7.72330927	-36.84291149
Stam2	0	20	52	0	20	-20
Fmnl2	0	161.499226	73.04792947	58	161.499226	-103.499226
Prpf40a	0	30.19933774	86.11620057	48.73303644	30.19933774	18.5336987
Arl6ip6	0	95	43.61089423	47.23346271	95	-47.76653729
Galnt13	0	53.24471805	0	0	53.24471805	-53.24471805
BB557941	0	21.77174467	61.15553941	25.26046125	21.77174467	3.48871658
Gpd2	0	0	42	1	0	1
Acvr1	0	0	0	88.04544281	0	88.04544281
Ccdc148	0	0	0	77	0	77
Pkp4	99	40.05273935	49.83186648	92.5117947	-58.94726065	52.45905535
Gm13552	434	0	6.839903787	700	-434	700
Tanc1	63.06116509	19.78454332	42.95880049	41.21989285	-43.27662177	21.43534953
Wdsub1	81	0	10.67707825	13.49073756	-81	13.49073756
Baz2b	185.9569843	17.21642031	18.02540911	28.252345	-168.740564	11.03592469
Marchf7	15.94949653	15.44153317	28.66749311	29.70685711	-0.50796336	14.26532394
Tank	44.70365056	0	28.02111313	72.06941099	-44.70365056	72.06941099
Psmd14	65.45227269	29.86008925	128.1813721	57.57872957	-35.59218344	27.71864032
Slc4a10	0	193	0	43	193	-150
Gm13577	0	0	7	0	0	0
Grb14	0	0	0	736	0	736
Cobll1	0	68.39491985	33.67491648	40.92360897	68.39491985	-27.47131088
Gm13594	0	0	0	23	0	23
Csrnp3	0	31	75	30.19933774	31	-0.80066226
Galnt3	41	0	0	16	-41	16
Ttc21b	91	0	0	0	-91	0
B3galt1	50	0	0	0	-50	0
Cers6	58.75612932	79.95743518	72.28552562	37.16937487	21.20130586	-42.78806031
Nostrin	0	0	0	95	0	95
Spc25	0	45.46835944	71.84479207	58.57885059	45.46835944	13.11049115
Abcb11	0	21	0	0	21	-21
Bbs5	1	0	36.33180425	66.43485739	-1	66.43485739
Fastkd1	70	90	67	0	20	-90
Ppig	8.434326653	17.17473607	15.4024396	31.1431596	8.740409417	13.96842353
Ccdc173	6	191.3323891	0	0	185.3323891	-191.3323891
Phospho2	72.44219026	11.8166575	37.79253728	53.29346952	-60.62553276	41.47681202
Ssb	60.84541139	50.56721139	67.15721528	47.35949057	-10.2782	-3.20772082
Ubr3	107.8888317	27	0	0	-80.8888317	-27
Sp5	0	0	0	17.94220144	0	17.94220144
Gorasp2	33.10265786	32.16161486	50.09863706	55.08178439	-0.941043	22.92016953
Tlk1	131	21.74856317	229.0160868	146	-109.2514368	124.2514368
Mettl8	0	61	0	39	61	-22
Dcaf17	0	0	40	1	0	1
Dync1i2	82.66801074	25.7502374	65.08962746	58.86425061	-56.91777334	33.11401321
Slc25a12	0	0	16	0	0	0
Hat1	0	213.2641939	116.3938373	96.04685822	213.2641939	-117.2173357
Metap1d	0	0	184	0	0	0
Itga6	28.07874879	30.71026594	35.65208916	27.85805984	2.63151715	-2.8522061
Pdk1	0	0	47	0	0	0
Rapgef4	0	40.24922359	0	167	40.24922359	126.7507764
Map3k20	51	0	0	0	-51	0
Cdca7	0	0	32.28776898	26.55183609	0	26.55183609
6430710C18Rik	45.74931693	85.21806346	99.77353456	220.5493142	39.46874653	135.3312507
Sp3	1	4	23.9096473	91.26883367	3	87.26883367
Sp3os	0	130.4990421	16	776	130.4990421	645.5009579
Ola1	0	18	52	0	18	-18
Cir1	0	1	471	14.95393274	1	13.95393274
Gpr155	0	0	0	23	0	23
Chn1	37.47761627	65.9088883	35.4964787	43.83325906	28.43127203	-22.07562924
Atf2	13.03840481	79.11587806	43.6340166	71.11094376	66.07747325	-8.0049343
Atp5g3	0	73.45747069	74.99986667	106.2667802	73.45747069	32.80930951
Mrpl23-ps1	17	1	8.94427191	5.531194905	-16	4.531194905
Hoxd9	0	0	0	392	0	392
Mtx2	44.89988864	221.8107301	130.2533521	54.86667431	176.9108415	-166.9440558
Rps6-ps4	65	13.65647574	1	18.70740484	-51.34352426	5.0509291
Hnrnpa3	0	41.56921938	77.92303896	39	41.56921938	-2.56921938
Nfe2l2	0	0	71	43.4535428	0	43.4535428
Agps	113	83.00602388	0	67.96813925	-29.99397612	-15.03788463
Ttc30b	0	0	0	14	0	14
Cyct	0	0	451	21.79449472	0	21.79449472
Plekha3	17.74823935	40.01441128	55.3095493	104.8369896	22.26617193	64.82257832
Ttn	19	0	6	111.5616422	-19	111.5616422
Ccdc141	0	0	60.33241252	22	0	22
Sestd1	13	66.28046503	60.24413096	18.49324201	53.28046503	-47.78722302
Cwc22	93	24	54	221.472348	-69	197.472348
Ube2e3	0	53.47168243	129.616879	53.45578807	53.47168243	-0.01589436
Itga4	0	0	0	69	0	69
Itprid2	0	133	45	59.79130372	133	-73.20869628
Dnajc10	74	46.31414471	128.7478155	57.88573992	-27.68585529	11.57159521
Gm13752	53	272	49.43682838	73.430239	219	-198.569761
Nckap1	0	272.1029217	0	40.35414691	272.1029217	-231.7487748
Dusp19	0	106	0	0	106	-106
Nup35	86.83317338	113.5081515	64.36093947	71.0085263	26.67497812	-42.4996252
Mir684-1	0	82.92507876	15	0	82.92507876	-82.92507876
Fsip2	0	0	0	15	0	15
Gm13680	268	1	18.85478598	11.62617816	-267	10.62617816
Zc3h15	50.35480958	46.0920467	46.2196528	50.80408352	-4.26276288	4.71203682
Itgav	19	0	0	49	-19	49
Fam171b	0	60.62177826	70.15696687	62.10475022	60.62177826	1.48297196
Gm13694	78	0	0	0	-78	0
Ctnnd1	28	45.09988914	0	107.2582923	17.09988914	62.15840316
Selenoh	75.92975966	43.98863343	72.77556641	19.59591794	-31.94112623	-24.39271549
Tmx2	0	0	17	0	0	0
Med19	49	0	162.5792115	39.1715892	-49	39.1715892
Zdhhc5	58.685603	26.27573726	50.33271444	70.19411815	-32.40986574	43.91838089
Clp1	0	0	33	0	0	0
Timm10	17	83.0291667	64.80740698	67	66.0291667	-16.0291667
Slc43a3	472	18.49980011	50	38.06573262	-453.5001999	19.56593251
Ssrp1	18	35.16116154	62.87288764	38.30435398	17.16116154	3.14319244
Tnks1bp1	136.9233362	57.46024341	118.612954	106.8683088	-79.46309279	49.40806539
Lrrc55	0	0	0	48.90807704	0	48.90807704
Gm13715	0	0	0	36	0	36
Olfr1043	0	1184	0	36	1184	-1148
Gm13736	224.2788443	34.52651929	486	0	-189.752325	-34.52651929
Olfr1167	0	0	103	0	0	0
Ptprj	41.23105626	17.1865565	28	55.38993573	-24.04449976	38.20337923
Nup160	111.3139396	39.59143919	43.08131846	68.8694417	-71.72250041	29.27800251
Fnbp4	83	136.3276049	89.10206359	42.52704704	53.3276049	-93.80055786
Agbl2	0	16	83.79140767	57	16	41
Mtch2	0	0	0	122	0	122
Ndufs3	40	20	26.93932481	31.13502013	-20	11.13502013
Kbtbd4	144	14	0	29.49142717	-130	15.49142717
Celf1	64.6529195	8.302762421	71.76209141	60.59263427	-56.35015708	52.28987185
Rapsn	110.4445562	74	44.04543109	86.01221496	-36.4445562	12.01221496
Psmc3	91	144.3779762	34.46737588	34.3074336	53.3779762	-110.0705426
Slc39a13	0	0	0	272	0	272
Madd	38.39270764	0	0	55.85696018	-38.39270764	55.85696018
Ddb2	0	0	48.74423043	82	0	82
Pacsin3	0	0	15	0	0	0
Arfgap2	0	0	0	183	0	183
1110051M20Rik	38	75	2	0	37	-75
Ckap5	47.01039646	74.22680422	39	45.99111546	27.21640776	-28.23568876
F2	0	15	0	0	15	-15
Zfp408	0	0	0	1	0	1
Arhgap1	0	103	145.5900979	10	103	-93
Atg13	0	30.49590136	0	23.36664289	30.49590136	-7.12925847
Harbi1	0	0	17	0	0	0
Ambra1	73.81170326	39.71992155	52.47043281	79.58432481	-34.09178171	39.86440326
Dgkz	0	0	0	90.1756574	0	90.1756574
Phf21a	0	2	0	21.02379604	2	19.02379604
Pex16	80	25	116.7417295	0	-55	-25
Slc35c1	0	10.53728243	36	51	10.53728243	40.46271757
Chst1	78	0	0	0	-78	0
Ext2	16	19	135.0407346	119.7023875	3	100.7023875
Accsl	94.70353888	60.43764529	66.74365039	72.4165722	-34.26589359	11.97892691
Hsd17b12	32.86335345	80.07659331	119.3314711	107.0428297	47.21323986	26.96623639
Ttc17	0	22	72.78311809	20.68816087	22	-1.31183913
2810002D19Rik	73	40	87.16077099	100.0849639	-33	60.0849639
Api5	58.27572959	53.80772957	59	72.63123677	-4.46800002	18.8235072
B230118H07Rik	0	15	87	17	15	2
Prr5l	180.4023281	12.67011491	60.98052091	42.74976661	-167.7322132	30.0796517
Commd9	0	0	0	90.9860704	0	90.9860704
Ldlrad3	44	45	0	45.82575695	1	0.82575695
Trim44	160	29.0991454	34.87119155	63.87487769	-130.9008546	34.77573229
Pdhx	66.73023122	33.58438663	69.86487994	126.9241775	-33.14584459	93.33979087
Apip	59.39696962	24.49489743	76	147	-34.90207219	122.5051026
Ehf	62.73842327	34.46772584	66.9295078	52.41308225	-28.27069743	17.94535641
Abtb2	0	151.5255754	172	121.1053428	151.5255754	-30.4202326
Nat10	0	17.88854382	65.34523701	22	17.88854382	4.11145618
Caprin1	76.99350622	81.15063602	58.18893993	245.1020196	4.1571298	163.9513836
Gm13880	0	0	0	18	0	18
Fbxo3	0	36.91882988	30.85449724	333	36.91882988	296.0811701
Cd59a	0	0	0	15	0	15
Hipk3	0	0	34	0	0	0
Platr14	38.90113024	0	3	14.56021978	-38.90113024	14.56021978
Cstf3	54	42.45092374	40.22251143	59.54570938	-11.54907626	17.09478564
Tcp11l1	0	0	0	14	0	14
Pin1rt1	166.3107237	56.90087728	42.16011974	20.34698995	-109.4098464	-36.55388733
Depdc7	35.30286233	87.92157572	49.4896476	43.61557893	52.61871339	-44.30599679
Qser1	118	39.01774341	96	47.50179125	-78.98225659	8.48404784
Ccdc73	0	0	40	7.745966692	0	7.745966692
Eif3m	89.85259822	33.60757188	71.99210413	66.64481155	-56.24502634	33.03723967
Rpl10-ps1	0	0	40	0	0	0
Elp4	0	0	25.69046516	0	0	0
Immp1l	41.78516483	69.0313129	73.02331611	195.3727491	27.24614807	126.3414362
Arl14ep	0	87.26199264	71.73562574	36.75020439	87.26199264	-50.51178825
Hadhb-ps	0	0	351	0	0	0
Kif18a	150.3196594	47	70.9929574	79.16153877	-103.3196594	32.16153877
Lin7c	57.86190457	95.81823889	39.67874833	46.51406433	37.95633432	-49.30417456
Ccdc34	35	8.908821406	19.39017078	8.956475408	-26.09117859	0.047654002
Gm13942	0	0	0	135	0	135
Gm13962	0	0	0	15	0	15
Olfr1300-ps1	34	220	55	0	186	-220
Lpcat4	51.89713605	35.53888055	46.02770805	58.97446306	-16.3582555	23.43558251
Nop10	34	31.40546295	80.23009403	54.42911934	-2.59453705	23.02365639
Slc12a6	0	117.9828302	0	0	117.9828302	-117.9828302
Emc4	0	0	0	109.4714575	0	109.4714575
Katnbl1	0	370.3079799	40.48940433	116.9037011	370.3079799	-253.4042788
Emc7	78.93034904	66.83381297	122	110.4740842	-12.09653607	43.64027123
Aven	110.1120283	34.98255814	86.57305988	49.91984629	-75.12947016	14.93728815
Ryr3	0	89.78864071	0	0	89.78864071	-89.78864071
Tmco5b	0	0	0	19	0	19
Gm13964	0	0	46	0	0	0
Arhgap11a	0	32.90883931	43.88295338	51.19354854	32.90883931	18.28470923
Gm21596	0	6.510830072	3.981071706	6.274305357	6.510830072	-0.236524715
Aqr	49	0	0	50	-49	50
Zfp770	0	0	0	109	0	109
Dph6	72	0	37.06689708	15.75438694	-72	15.75438694
3110099E03Rik	0	315	0	0	315	-315
Gm13977	0	0	0	301	0	301
BC052040	65	31	157	0	-34	-31
Meis2	28.73239246	10.09992798	33.42293741	40.63643439	-18.63246448	30.53650641
Gm13990	21	19.01798	77.41871248	16	-1.98202	-3.01798
Spred1	14	56.40182118	104	92	42.40182118	35.59817882
Fam98b	0	23	19.28730152	8.970265999	23	-14.029734
Gm13986	0	0	0	54	0	54
Eif2ak4	0	100.3709409	28.56571371	87.66983518	100.3709409	-12.70110572
Srp14	61.07054753	35.15804107	52.01497981	131.6015218	-25.91250646	96.44348073
Bub1b	41.90964572	40.15982533	47.92446065	42.99562684	-1.74982039	2.83580151
Knstrn	34.19086475	32.78673119	67.29199197	87.49672773	-1.40413356	54.70999654
Ivd	0	0	28.25949246	26	0	26
Bahd1	141.6421592	216.4532282	195	670	74.811069	453.5467718
Ccdc32	0	103	0	0	103	-103
Knl1	0	0	79.54872721	0	0	0
Rad51	98	18	86.12561907	54.76859383	-80	36.76859383
Rmdn3	0	0	88.03054404	68.38323098	0	68.38323098
Dnajc17	75	14	103	27.92539664	-61	13.92539664
Zfyve19	0	0	0	97	0	97
Ppp1r14d	0	0	75.94076639	62.80127387	0	62.80127387
Spint1	0	17.53327004	68.35375361	66.79998563	17.53327004	49.26671559
Vps18	0	0	0	75.96951686	0	75.96951686
Chac1	15	0	64.96922348	0	-15	0
Ino80	15	0	0	0	-15	0
Exd1	0	23.84220052	54.38749856	16	23.84220052	-7.84220052
Chp1	0	0	95	80.50622127	0	80.50622127
Oip5os1	16	0	10	0	-16	0
Oip5	0	0	0	59	0	59
Nusap1	29.91978571	34.80248476	35.98119026	39.49496703	4.88269905	4.69248227
Ndufaf1	0	0	0	770	0	770
Rtf1	16	6.109569016	5.196152423	40.86563348	-9.890430984	34.75606446
Rpap1	0	0	0	294	0	294
Tyro3	0	0	0	229	0	229
Mga	0	0	94	26.24277086	0	26.24277086
Mapkbp1	18	0	39.23009049	77.85192065	-18	77.85192065
Gm13999	0	0	1	0	0	0
Sptbn5	0	0	0	93.23089617	0	93.23089617
Ehd4	55.8931612	21.2790918	61.49796745	104.9822547	-34.6140694	83.7031629
Pla2g4d	31	204.2302622	457	235.3408664	173.2302622	31.1106042
Pla2g4f	0	21.22733145	0	69	21.22733145	47.77266855
Vps39	35	0	56.75176756	60.00770398	-35	60.00770398
Tmem87a	22.8035085	14.07851235	40	30.70125796	-8.72499615	16.62274561
Ganc	0	40.21272435	0	6	40.21272435	-34.21272435
Zfp106	0	0	35.4964787	0	0	0
Snap23	40.24922359	27	73	0	-13.24922359	-27
Lrrc57	31.12830982	90.34808358	22.64352694	26.88081665	59.21977376	-63.46726693
Haus2	0	0	32.31098884	0	0	0
Stard9	0	0	246	110	0	110
Cdan1	0	0	78	65	0	65
Ttbk2	0	0	0	62	0	62
Ubr1	0	0	97	0	0	0
Tmem62	0	58	0	314	58	256
Ccndbp1	62.36979335	111.0068108	47.22826358	61.97640015	48.63701745	-49.03041065
Epb42	0	0	191	0	0	0
Lcmt2	50	0	26	15.79068851	-50	15.79068851
Zscan29	0	0	127	102.6645021	0	102.6645021
Trp53bp1	30.94749355	52.49362602	26.71695779	30.27961312	21.54613247	-22.2140129
Ppip5k1	0	0	0	12	0	12
Catsper2	0	0	93	0	0	0
Pdia3	95.34371753	102.92309	170.0360335	161.7228015	7.57937247	58.7997115
Serinc4	0	51	0	0	51	-51
Serf2	92.17175883	57.57527521	73.56162464	75.27529474	-34.59648362	17.70001953
Hypk	0	13	0	0	13	-13
Mfap1b	49.49747468	18.38077703	50.07048846	42.18946315	-31.11669765	23.80868612
Gm14017	0	1	11	0	1	-1
Mfap1a	146	9	28.97262577	30.46309242	-137	21.46309242
Wdr76	35.05894828	24.3441949	42.8909495	83.74423894	-10.71475338	59.40004404
Frmd5	22	0	128	40.09987531	-22	40.09987531
Ctdspl2	248	26.27678454	38.71988642	89.01856912	-221.7232155	62.74178458
Eif3j1	0	28.8497981	119	30.88689042	28.8497981	2.03709232
Patl2	0	22.11729675	85.76262997	47.86958666	22.11729675	25.75228991
B2m	8.819447349	4.69041576	34.3220046	75.41957431	-4.129031589	70.72915855
Shf	0	18	58.37807808	70.19807843	18	52.19807843
Slc28a2b	0	0	48.87291795	0	0	0
Slc30a4	48	0	152.7350647	213.2962881	-48	213.2962881
Sema6d	0	32.03123476	18	30.29851482	32.03123476	-1.73271994
Myef2	39.3868575	76.15024007	20.78233214	20.40143341	36.76338257	-55.74880666
Gm14004	64.61116943	30.75813776	36.40794393	66.48979601	-33.85303167	35.73165825
Dut	72.97381063	172.5773576	42.80236036	199.9182759	99.60354697	27.3409183
Cep152	0	0	0	1	0	1
Eid1	0	0	0	77.71692262	0	77.71692262
Secisbp2l	100.8203514	139	88.55929224	88.20395878	38.1796486	-50.79604122
Cops2	92.8955056	15.92154396	57.81279749	59.82369749	-76.97396164	43.90215353
Galk2	0	69	0	0	69	-69
Dtwd1	0	128.8720295	0	164.014846	128.8720295	35.1428165
Atp8b4	0	0	0	18	0	18
Slc27a2	68	0	0	0	-68	0
Gabpb1	89.51418757	71.62236339	0	0	-17.89182418	-71.62236339
Usp8	385	0	73.83088785	28.16025568	-385	28.16025568
Usp50	0	289	150.422888	289.496114	289	0.496114
Trpm7	0	21	70	8	21	-13
Blvra	99.65873707	153	19.2559997	59.74812574	53.34126293	-93.25187426
Ncaph	30	70.41925265	40.47221269	107.5281232	40.41925265	37.10887055
1810024B03Rik	237	0	118	0	-237	0
Snrnp200	0	25.81343158	45.16635916	36.58036612	25.81343158	10.76693454
Ciao1	67.67797568	0	18.49324201	31.77588597	-67.67797568	31.77588597
Tmem127	0	20	0	21	20	1
Gm10766	0	0	0	111	0	111
Stard7	175.8180878	50.97254626	83.32379556	121.9234744	-124.8455415	70.95092814
Dusp2	237.1834733	0	102.7667261	134	-237.1834733	134
Astl	102.2716781	156.1670394	128.8955102	161.1923834	53.8953613	5.025344
Adra2b	0	0	0	28	0	28
Gpat2	0	0	108.6784247	0	0	0
Fahd2a	95	0	0	0	-95	0
Mrps5	63	0	22	45.46427169	-63	45.46427169
Nphp1	0	0	118.3453447	0	0	0
Mtln	45.475268	23.27891194	103	17.12451579	-22.19635606	-6.15439615
Bub1	85.66391273	44.72423951	63.80191269	67.9256066	-40.93967322	23.20136709
Acoxl	34.46737588	0	158	0	-34.46737588	0
Bcl2l11	31.11269837	15	0	23.87467277	-16.11269837	8.87467277
Morrbid	0	0	34	0	0	0
Anapc1	0	96.23408959	79.58114416	68.96630506	96.23408959	-27.26778453
Mertk	65	20	0	35	-45	15
Tmem87b	0	0	83.78544026	65.87948082	0	65.87948082
Zc3h8	0	19.88653813	47.93741844	174.8999714	19.88653813	155.0134333
Zc3h6	45.76328133	93.14019899	36.56066058	42.8943105	47.37691766	-50.24588849
Gm14027	0	0	25	65.45227269	0	65.45227269
Ttl	0	4	0	40	4	36
Polr1b	0	28	0	0	28	-28
Chchd5	0	50.29910536	0	0	50.29910536	-50.29910536
Slc20a1	28	17.80236471	55.91838646	75.99964386	-10.19763529	58.19727915
Ckap2l	44.72135955	20	68.49817516	0	-24.72135955	-20
Stk35	52.07836139	50.18946678	46.72574976	126.6314108	-1.88889461	76.44194402
Tgm6	0	0	14	0	0	0
Snrpb	0	96	204	17	96	-79
Tmc2	0	0	1	0	0	0
Nop56	50.67737981	12.489996	11	56.27332366	-38.18738381	43.78332766
Idh3b	0	0	0	240	0	240
Pced1a	0	0	0	93.56815698	0	93.56815698
Vps16	74	16	0	0	-58	-16
Ptpra	0	0	88	239	0	239
4930473A02Rik	0	0	37.14835124	0	0	0
Mrps26	0	31.89617857	69.83641507	66.25399547	31.89617857	34.3578169
Fastkd5	170.0588134	0	244	259.9423013	-170.0588134	259.9423013
Ddrgk1	21	49.41423096	74.90120325	155.5634919	28.41423096	106.1492609
Itpa	84	0	120.9834699	104	-84	104
4930402H24Rik	37	86.80013131	26.17826218	4.732623491	49.80013131	-82.06750782
Gm14048	0	203.9127847	1	10.34153586	203.9127847	-193.5712488
Gfra4	106	108.5314455	239.2467704	273	2.5314455	164.4685545
1700037H04Rik	0	0	0	68	0	68
Cenpb	146	17	18	0	-129	-17
Cdc25b	226	159.3464241	215.2279804	468	-66.6535759	308.6535759
Ap5s1	19	26	0	0	7	-26
Mavs	26	275.1399644	0	280.6991272	249.1399644	5.5591628
Pank2	88	0	88.0302926	94.46541633	-88	94.46541633
Rnf24	41.95137987	100.1331513	56.03239194	37.37687303	58.18177143	-62.75627827
Snrpert	0	0	7	0	0	0
Smox	0	24.6008638	56.72626847	41.23105626	24.6008638	16.63019246
Slc23a2	149.7074297	152.0890036	73.41158158	90.95579109	2.3815739	-61.13321251
Gm14051	0	394	0	0	394	-394
Tmem230	110	73.3645987	32.46710676	30.86377968	-36.6354013	-42.50081902
Pcna	20	32.46536616	45.25497782	100.3167238	12.46536616	67.85135764
AV099323	0	0	125.9642807	0	0	0
Cds2	28	0	86.80973084	3.741657387	-28	3.741657387
Gpcpd1	0	52.56358023	16.88194302	109	52.56358023	56.43641977
AU019990	0	3	0	0	3	-3
Shld1	0	62.44997998	45	16	62.44997998	-46.44997998
Gm14097	0	5	0	17.74823935	5	12.74823935
Trmt6	18	0	77	1	-18	1
Mcm8	0	84	50.43709096	35.4964787	84	-48.5035213
Crls1	55	62	51.24649043	79.99470651	7	17.99470651
Lrrn4	0	0	25.19001872	120.8098289	0	120.8098289
Tmx4	0	46	0	0	46	-46
Plcb1	58.92367945	17.21300621	28.14249456	67	-41.71067324	49.78699379
Gm14036	55	0	22	0	-55	0
Pak7	76	62.84364384	86.52215232	73.4982993	-13.15635616	10.65465546
Mkks	0	116	0	0	116	-116
Slx4ip	0	66.18639325	101.8577439	37.88081722	66.18639325	-28.30557603
Jag1	37.89649198	47.53601045	30.79458787	41.11710451	9.63951847	-6.41890594
Gm14055	0	0	0	307	0	307
Ism1	0	22	0	0	22	-22
Tasp1	0	0	0	586	0	586
Esf1	0	0	3	16.46347842	0	16.46347842
Ndufaf5	0	0	18	20	0	20
Macrod2	63.72821758	34.71314756	52.20884843	51.10299093	-29.01507002	16.38984337
Flrt3	0	1	0	0	1	-1
Kif16b	18	16	57	197.4593966	-2	181.4593966
Snrpb2	44.22294295	20.61481475	55.04857123	57.91773561	-23.6081282	37.30292086
Bfsp1	0	192.5737503	0	0	192.5737503	-192.5737503
Dstn	0	0	85	0	0	0
Rrbp1	0	228	82.1035931	153.9310142	228	-74.0689858
Gm5535	14	0	93	0	-14	0
Snx5	0	0	0	105	0	105
Snord17	51	0	0	0	-51	0
Mgme1	0	78	0	145	78	67
Ovol2	0	0	0	35	0	35
Kat14	111.6362245	35.26746415	98.19388025	45.27083888	-76.36876035	10.00337473
Polr3f	0	49.21249199	56.43580424	0	49.21249199	-49.21249199
Rbbp9	0	0	28.91366459	0	0	0
Sec23b	77	65	69	158.5956393	-12	93.5956393
Smim26	150	28.60258506	0	44.97677814	-121.3974149	16.37419308
Slc24a3	69.62039931	0	133.9253523	1	-69.62039931	1
Rin2	0	0	57	64.55698747	0	64.55698747
Naa20	0	54.16282958	68.76045375	50.54382318	54.16282958	-3.6190064
Crnkl1	50.59561325	27.4543288	47.93682215	46.29055702	-23.14128445	18.83622822
Insm1	0	201.9900988	141.9683063	46.29622536	201.9900988	-155.6938734
Ralgapa2	0	60	0	0	60	-60
Kiz	12	0	141.4113201	105	-12	105
Xrn2	20.1246118	43.63484846	32.71952185	46.64068849	23.51023666	3.00584003
Nkx2-4	0	0	14	0	0	0
Nxt1	20.78460969	33.28385764	87.80055879	75.75225877	12.49924795	42.46840113
Gzf1	148	105.8820098	0	134.2311439	-42.1179902	28.3491341
Cstdc2	306	0	0	0	-306	0
Cst3	38.77982442	106.0448248	135.4994228	92.07676323	67.26500038	-13.96806157
Syndig1	0	0	41.95235393	0	0	0
Zfp120	0	53	0	11.88784391	53	-41.11215609
Gm14139	0	19.97498436	0	52.41183073	19.97498436	32.43684637
Zfp937	0	0	36	0	0	0
Zfp442	0	55	32	121.8195387	55	66.8195387
Gm14127	0	0	0	22	0	22
Zfp345	0	135.2405265	1	107.0144816	135.2405265	-28.2260449
Entpd6	314	34.55546633	109.2478361	170.4084737	-279.4445337	135.8530074
Pygb	0	0	0	56	0	56
Abhd12	572.9860382	54.86677236	116	209.0909819	-518.1192658	154.2242095
Gins1	0	42.40283009	53.12249994	70.66799179	42.40283009	28.2651617
Nsfl1c	60.14981297	2.691424698	53.68426213	25.60955047	-57.45838827	22.91812577
Gm14167	13	0	139	0	-13	0
Fkbp1a	45.51922671	38.85863897	47.57209773	51.7737378	-6.66058774	12.91509883
Sdcbp2	0	35.47647718	0	50.3487835	35.47647718	14.87230632
Snph	0	17	18	331	17	314
Rad21l	0	0	30	0	0	0
Psmf1	55.18480113	34.43006971	79.81473614	99.68141194	-20.75473142	65.25134223
Csnk2a1	75	0	34.95018	27.63077383	-75	27.63077383
Tbc1d20	0	31.26992862	105.2765802	54.89326869	31.26992862	23.62334007
Gm14164	0	0	0	22	0	22
Sox12	0	0	18	47.18050445	0	47.18050445
Zcchc3	35.65389488	3.570650875	24.08031996	23.46863754	-32.08324401	19.89798667
H13	88.23281567	37.41630432	69.20134207	68.0047915	-50.81651135	30.58848718
Cox4i2	0	118	0	0	118	-118
Bcl2l1	57.28979328	28.96457712	59.47823243	107.1867002	-28.32521616	78.22212308
Tpx2	216.7487024	192.3317582	167.0428311	96.67393079	-24.4169442	-95.65782741
Pdrg1	27.45581712	14.78047521	40.87594308	50.81077577	-12.67534191	36.03030056
Ccm2l	0	0	17	0	0	0
Hck	0	0	177.9831453	218.1421555	0	218.1421555
Tm9sf4	63.2745222	40	21.82435905	56.19139222	-23.2745222	16.19139222
Plagl2	0	0	56.78908346	36.88664876	0	36.88664876
Pofut1	0	43	0	202	43	159
Kif3b	36.08323711	0	55	0	-36.08323711	0
Asxl1	171.2242236	40.65621663	68.70826774	63.2330071	-130.568007	22.57679047
Nol4l	137	38.15756806	31.78262538	154.4182632	-98.84243194	116.2606951
Commd7	0	0	0	14	0	14
Mapre1	29.12246412	5.472736396	5.941334255	13.4326167	-23.64972772	7.959880304
Gm14494	86.48699324	0	0	1	-86.48699324	1
Bpifa6	0	0	53	0	0	0
Cdk5rap1	0	0	77.49838708	0	0	0
Snta1	0	0	0	152.9509725	0	152.9509725
Cbfa2t2	0	0	67	38.95985349	0	38.95985349
E2f1	89.5044606	21.85483231	50.40674493	93.03481647	-67.64962829	71.17998416
Pxmp4	0	0	0	113.4900877	0	113.4900877
Zfp341	0	0	57.96550698	52.38320341	0	52.38320341
Chmp4b	0	0	0	344	0	344
Gm14216	0	0	74	0	0	0
Raly	120.2871564	46.38445934	75.91411179	123.3166655	-73.90269706	76.93220616
Eif2s2	20.38803144	19.19857118	22.83285708	11.05961131	-1.18946026	-8.13895987
Ahcy	0	169	57.82732918	50.24835348	169	-118.7516465
Itch	0	0	0	294	0	294
Dynlrb1	55.28720991	32.7603745	60.81443005	76.14087133	-22.52683541	43.38049683
Map1lc3a	520	227.9527319	145.2614862	309.1015405	-292.0472681	81.1488086
Pigu	38	31	17	46.47841668	-7	15.47841668
Trp53inp2	524	67.58715995	62.75862789	121.6470304	-456.4128401	54.05987045
Ncoa6	30	97.35712584	66.5518468	84.68987613	67.35712584	-12.66724971
Trpc4ap	69.5413546	38.96711496	45.1164524	33.52920933	-30.57423964	-5.43790563
Edem2	60	150.987387	70.25870539	75.78534768	90.987387	-75.20203932
BC029722	0	77	0	0	77	-77
Eif6	47.90654605	22.42042762	40.26664413	49.78008885	-25.48611843	27.35966123
Uqcc1	16	21	98.79654658	0	5	-21
Cep250	0	0	59	0	0	0
6430550D23Rik	0	0	1	0	0	0
Ergic3	182	135.3141187	67.26119955	142.8813791	-46.6858813	7.5672604
Rbm12	0	398	45.15502091	43.43961326	398	-354.5603867
Nfs1	0	69.9008505	52	16	69.9008505	-53.9008505
Romo1	305.8956768	146.6191082	122.2341984	262.1266255	-159.2765686	115.5075173
Rbm39	88	29.75125085	47.0243663	44.40280366	-58.24874915	14.65155281
Phf20	8.426149773	12.46277462	5.360499093	17.53460176	4.036624847	5.07182714
Scand1	54.91812087	77.47682833	113.3987056	56.35024069	22.55870746	-21.12658764
Cnbd2	0	17	0	0	17	-17
Dlgap4	41.97862533	27.4050554	22.76496307	28.2374468	-14.57356993	0.8323914
4930405A21Rik	0	0	0	37	0	37
Gm14231	0	0	0	9.217948966	0	9.217948966
Tgif2	0	65	64.45153218	40.78250884	65	-24.21749116
5430405H02Rik	0	0	260	7	0	7
Rab5if	63.17064533	45.25356576	79.68571116	69.04551613	-17.91707957	23.79195037
Sla2	0	0	0	47.18050445	0	47.18050445
Gm14276	0	65.51335742	0	19	65.51335742	-46.51335742
Dsn1	41.56298681	42.82534608	49.67441398	45.90391538	1.26235927	3.0785693
Samhd1	54.47017533	27.65212983	54.40392129	67.18177604	-26.8180455	39.52964621
Rbl1	0	0	37.48332488	49.17290269	0	49.17290269
Rpn2	71	55.84856076	213.0229427	0	-15.15143924	-55.84856076
Manbal	200	0	0	25	-200	25
Blcap	91.38927727	128.6889201	59.16621815	49.07514929	37.29964283	-79.61377081
Ctnnbl1	38.78894967	41.9991045	55.5876729	26.31801367	3.21015483	-15.68109083
Gm14176	0	75.53806987	122.9634092	241	75.53806987	165.4619301
Tti1	87.7211491	26.04184583	20	42.26109322	-61.67930327	16.21924739
Rprd1b	0	152	0	23	152	-129
Tgm2	0	0	0	149	0	149
1700060C20Rik	0	0	0	290	0	290
Lbp	0	72	0	612	72	540
Snhg11	0	108	0	0	108	-108
Ralgapb	47.05316142	19.96113687	62	96.94211305	-27.09202455	76.98097618
Actr5	0	0	0	37	0	37
Fam83d	0	19	30.19933774	32.12475681	19	13.12475681
Dhx35	0	0	40.46132568	26	0	26
Gm14223	0	0	72	0	0	0
Top1	7.671522594	7.980321851	22.76718833	25.36555181	0.308799257	17.38522996
Plcg1	160	51	0	0	-109	-51
Zhx3	0	15	0	86.47888184	15	71.47888184
Emilin3	0	0	17	53	0	53
Chd6	46	279	40.348482	53.24133445	233	-225.7586656
Ptprt	0	0	0	6	0	6
9430021M05Rik	0	27.32394416	44.7217397	111.8481113	27.32394416	84.52416714
Srsf6	0	153	41.35214626	0	153	-153
L3mbtl1	0	99	0	0	99	-99
Ift52	0	15.49193338	0	21	15.49193338	5.50806662
Mybl2	59.61152844	35.57589058	26.21555666	50.46542256	-24.03563786	14.88953198
Tox2	0	0	0	35	0	35
Oser1	41.46570785	27.14483391	51.11368208	40.44997565	-14.32087394	13.30514174
2900093K20Rik	0	0	35	84.60181338	0	84.60181338
Fitm2	65	26	0	291	-39	265
R3hdml	0	625	153	62.48199741	625	-562.5180026
Hnf4aos	0	0	0	42.77849927	0	42.77849927
Ttpal	0	0	66	103.720779	0	103.720779
Serinc3	80.82697569	83.9761871	97.55234533	185.1750571	3.14921141	101.19887
Pkig	63	23.32380758	57.33409812	56.30866315	-39.67619242	32.98485557
Ada	52	0	98.17331613	93.64381578	-52	93.64381578
Ywhab	4.095345022	11.81900758	140.803038	71.45781496	7.723662558	59.63880738
Pabpc1l	87.1864404	68.59905882	73.95428381	173.1258308	-18.58738158	104.526772
Tomm34	58.78775383	103.4797418	53.44952163	49.59838707	44.69198797	-53.88135473
Stk4	0	0	0	140	0	140
Sys1	0	70.49097012	16.01601405	25.74878638	70.49097012	-44.74218374
Dbndd2	0	17	0	0	17	-17
Pigt	0	0	0	91	0	91
Wfdc3	138.7227451	71.95975756	104	276.5647601	-66.76298754	204.6050025
Dnttip1	0	0	33.04542328	54	0	54
Ube2c	61	52.61311355	74.07987714	25.15374717	-8.38688645	-27.45936638
Tnnc2	0	0	18	138	0	138
Acot8	78.01080058	425	98.90785517	355.994382	346.9891994	-69.005618
Zswim3	72.87660804	90.30547882	74.35782823	31.09893358	17.42887078	-59.20654524
Zswim1	0	0	87.3842091	28.77498914	0	28.77498914
Pcif1	74.07428704	18	80.82034664	49.70867777	-56.07428704	31.70867777
Zfp335	0	159.6245595	0	268	159.6245595	108.3754405
Slc12a5	98	63.46652661	0	331.1902776	-34.53347339	267.723751
Ncoa5	49.9739797	33.38394534	43.96045574	43.83686144	-16.59003436	10.4529161
Cd40	0	49	0	17	49	-32
Slc35c2	144.8516482	82.28647174	103.3884537	131.3169046	-62.56517646	49.03043286
Elmo2	0	46	0	14	46	-32
Zfp334	0	57.39337941	94.67627578	27.12931993	57.39337941	-30.26405948
Slc2a10	0	0	173	72.44903275	0	72.44903275
Zmynd8	48	19	60	22.39278743	-29	3.39278743
Ncoa3	71	51.52729644	51.1792232	35.74853396	-19.47270356	-15.77876248
Sulf2	40.48940433	29.60201117	58.12892447	88.67885172	-10.88739316	59.07684055
Prex1	80.46117076	142	104	41.35214626	61.53882924	-100.6478537
Trp53rkb	0	0	32	32.77259266	0	32.77259266
Arfgef2	48.2182538	73.12233195	15	13.46344794	24.90407815	-59.65888401
Cse1l	0	17	51.99038373	25.11333171	17	8.11333171
Stau1	82.10125272	45.12962901	64.10408628	73.9475282	-36.97162371	28.81789919
Gm11470	253	0	67	21	-253	21
Ddx27	68.99275324	0	17	21.42428529	-68.99275324	21.42428529
Znfx1	0	39.86588606	50.54204211	48.28748881	39.86588606	8.42160275
Zfas1	0	11	190.5654806	87.97726979	11	76.97726979
Ptgis	449	36.61892777	104.3924093	121.2083087	-412.3810722	84.58938093
B4galt5	0	47.37087713	39.47929268	100.3829774	47.37087713	53.01210027
Slc9a8	0	0	0	17	0	17
Spata2	0	2	44.08174935	35.7934117	2	33.7934117
Rnf114	84.78674137	54.32378452	67.32568059	84.56966665	-30.46295685	30.24588213
Gm11474	0	41.49698784	73	0	41.49698784	-41.49698784
Snai1	0	0	0	15.38543879	0	15.38543879
Gm11476	0	13	16	4	13	-9
Tmem189	0	0	0	53.94441584	0	53.94441584
Cebpb	51.04267319	38.32076115	51.62340176	40.1122878	-12.72191204	1.79152665
Ptpn1	0	4	0	23.79825157	4	19.79825157
Pard6b	35.31331296	204.5727255	40.36294678	24.86786816	169.2594125	-179.7048573
Nfatc2	0	19	0	63	19	44
Atp9a	260	148	125.9245806	357	-112	209
Sall4	47.41218184	81.38232416	86.49704228	77.39560481	33.97014232	-3.98671935
Zfp64	0	48.49742261	0	182.4445121	48.49742261	133.9470895
Tshz2	57	93	336	58.88972746	36	-34.11027254
Zfp217	0	0	0	50.05329473	0	50.05329473
Gm14270	167.6967318	1	40.3003432	58.65151319	-166.6967318	57.65151319
Bcas1	0	36	168	83.16790872	36	47.16790872
Cyp24a1	0	0	0	226	0	226
Pfdn4	37.01093574	78.57897594	36.35869714	41.921806	41.5680402	-36.65716994
Gm16796	0	0	0	6	0	6
4930470P17Rik	90	0	0	94	-90	94
Gm14272	0	0	98.96464015	109.2532581	0	109.2532581
Cbln4	0	0	0	20	0	20
Gm14271	0	0	45	0	0	0
Fam210b	49	0	44	52.58025279	-49	52.58025279
Aurka	80.78737621	41.60373725	46.34714765	86.72403214	-39.18363896	45.12029489
Cstf1	58.34380858	4.140817749	43.52647513	14.30287741	-54.20299083	10.16205966
Gm14455	0	0	48	0	0	0
Rtf2	67.75783763	22.95139754	70.35830338	84.3414429	-44.80644009	61.39004536
Gm14303	16.42026297	10.69869091	40.80671553	15.29643905	-5.72157206	4.59774814
Tfap2c	23.87467277	28.79423474	22.88665088	38.43994686	4.91956197	9.64571212
Rae1	52.33755749	28.11983681	41.87170538	61.14069214	-24.21772068	33.02085533
Rbm38	72.27585578	76.92017204	65.95482149	92.97279857	4.64431626	16.05262653
Gm20490	2.769271799	5.043713899	6.908496563	6.63685612	2.2744421	1.593142221
1700021F07Rik	0	454	0	87.9090439	454	-366.0909561
Rab22a	96.77959398	74.92336293	130.5303911	64.12212899	-21.85623105	-10.80123394
Vapb	101	14.5180117	0	126.6135854	-86.4819883	112.0955737
Stx16	0	0	0	156	0	156
Gnas	176.7713983	75.83234521	226.0230757	42.03797624	-100.9390531	-33.79436897
Nelfcd	0	48.59371119	73.16039798	316.098086	48.59371119	267.5043748
Atp5e	86.01360427	44.70121561	115.4297248	126.0188145	-41.31238866	81.31759889
Prelid3b	0	117.6721484	80.72793816	167.8454148	117.6721484	50.1732664
Gm14444	0	48	18	534	48	486
Gm14399	0	0	17	84	0	84
Gm14391	0	0	42	0	0	0
Gm14438	0	0	180	0	0	0
Gm4724	0	0	0	214	0	214
Zfp965	0	0	0	17	0	17
Gm14288	0	0	116	17	0	17
Gm6710	0	15	0	22.91287847	15	7.91287847
Zfp966	0	0	0	222.9910312	0	222.9910312
Gm11008	0	35	0	0	35	-35
Gm2004	0	0	0	94.80996174	0	94.80996174
2210418O10Rik	0	0	0	44.89988864	0	44.89988864
Zfp968-ps	0	0	0	45	0	45
Gm14434	0	0	0	39	0	39
Zfp967	0	0	212	0	0	0
Zfp973	0	0	22	0	0	0
Gm14305	0	0	73	0	0	0
Gm14295	66	0	43.58898944	79.67270078	-66	79.67270078
Gm14296	0	0	32	304.9524553	0	304.9524553
Gm14419	0	0	8	81.11719916	0	81.11719916
Gm14401	0	16	0	0	16	-16
Gm14410	101	0	99.97305941	31.24126689	-101	31.24126689
Gm14409	0	0	86.17424209	13	0	13
Gm14418	101	16	0	0	-85	-16
Zfp970	0	0	38.69164966	0	0	0
Gm14406	0	17.1464282	0	50.21454476	17.1464282	33.06811656
Gm14322	0	17	0	24	17	7
Gm14327	0	0	149	30	0	30
Gm14326	0	0	31.93743885	88.48728722	0	88.48728722
Zfp971	0	0	0	90	0	90
Zfp931	0	13	99.80955666	42.28132468	13	29.28132468
Phactr3	0	0	55.15432893	70.05468622	0	70.05468622
Sycp2	63	0	159.0754538	13.7046994	-63	13.7046994
Ppp1r3d	60	45.90149051	25.41653005	29.77753774	-14.09850949	-16.12395277
Cdh4	0	0	40	0	0	0
Taf4	37	75.53978129	25.17740479	59.16643509	38.53978129	-16.3733462
4921531C22Rik	0	0	0	50	0	50
Lsm14b	47.97575521	51.57112898	92.61028813	91.43946944	3.59537377	39.86834046
Psma7	38.51222735	16.91075855	35.93462616	27.89041754	-21.6014688	10.97965899
Ss18l1	0	14	37.75278111	29.79193392	14	15.79193392
Osbpl2	0	8	34.85685012	29.73213749	8	21.73213749
Adrm1	46.72454874	22.04736071	57.51551417	46.60973	-24.67718803	24.56236929
Lama5	0	55	0	65	55	10
Rps21	0	54.47246067	92.94992486	85.09583287	54.47246067	30.6233722
Cables2	0	0	83.79380644	79.24843015	0	79.24843015
B230312C02Rik	0	0	68.46166811	0	0	0
Slco4a1	126	0	46.14823009	37.74917218	-126	37.74917218
Ntsr1	0	0	0	25	0	25
Mrgbp	17.72920396	16.61324773	43.08294788	336.4758535	-1.11595623	319.8626058
Ogfr	0	0	0	42	0	42
Col9a3	284	0	144.7995645	18	-284	18
Tcfl5	565	77	0	122	-488	45
Dido1	24	0	0	78.99367063	-24	78.99367063
Gid8	0	101.9358578	86.5018853	153	101.9358578	51.0641422
Ythdf1	0	0	73.25574898	39.08855616	0	39.08855616
Nkain4	0	0	0	16	0	16
Arfgap1	36	0	116.5246755	111.7466742	-36	111.7466742
Ppdpf	0	31.40063694	0	26.32489316	31.40063694	-5.07574378
Gmeb2	0	0	24	0	0	0
Rtel1	18	0	54	24.8997992	-18	24.8997992
Arfrp1	0	7	38	52	7	45
Zbtb46	54	100.2334655	47.95831523	37.70790463	46.2334655	-62.52556087
Tpd52l2	10.48808848	106.1377344	39.94502032	50.7462506	95.64964592	-55.3914838
Dnajc5	0	18	25	208.4371246	18	190.4371246
Uckl1	0	16	0	0	16	-16
Zfp512b	0	41.58124577	72.9725976	135.8105783	41.58124577	94.22933253
Prpf6	0	27.92419142	20	21.70976184	27.92419142	-6.21442958
Samd10	9.611791067	19	63	16	9.388208933	-3
Gm29797	0	50	65.93335789	80.17793727	50	30.17793727
Rgs19	0	53	8	0	53	-53
Myt1	60	0	30.01666204	0	-60	0
Pcmtd2	0	0	0	15	0	15
Polr3k	51	79.01344327	47.89999361	60.60877782	28.01344327	-18.40466545
Zc2hc1a	59	93.73899935	55.22097871	76.56686936	34.73899935	-17.17212999
Il7	53.66563146	51.73234866	51.9610431	256.8423641	-1.9332828	205.1100154
Gm32496	0	19	65	0	19	-19
Hey1	0	0	0	462.7256206	0	462.7256206
Gm23670	0	21.56385865	35	60	21.56385865	38.43614135
Mrps28	101	29.32901382	42.12793088	54.06165797	-71.67098618	24.73264415
Tpd52	47.03535741	51.35463488	74.77883012	100.3572084	4.31927747	49.00257352
Zbtb10	25.29822128	37.54495867	81.45138982	55.2309845	12.24673739	17.68602583
Pag1	0	0	0	24.43310922	0	24.43310922
Fabp5	166.4992492	25.21124929	53.35503077	44.20072595	-141.2879999	18.98947666
Zfand1	0	0	13	139	0	139
Snx16	0	0	35.16598483	19.58692199	0	19.58692199
Gm10745	0	152	0	0	152	-152
Ralyl	0	0	0	67.96133904	0	67.96133904
Lrrcc1	59.44745579	31.90335424	58.94642268	89.75488861	-27.54410155	57.85153437
E2f5	82.74054157	100.1952203	68.36061485	70.16419127	17.45467873	-30.03102903
Rbis	54	22	62.55042331	143.1535996	-32	121.1535996
Gm33819	0	0	209	0	0	0
Gm9733	0	633	0	0	633	-633
Sirpb1b	0	13	0	27	13	14
Sirpb1c	0	247	125	237.2439168	247	-9.7560832
Ythdf3	0	69.63758264	40.17354997	48.93550254	69.63758264	-20.7020801
Gm30340	0	215	0	143	215	-72
Cyp7b1	0	0	0	184	0	184
Armc1	94.86688651	15.36191289	48.89307893	36.01622779	-79.50497362	20.6543149
Mtfr1	101	49.7823876	0	74.28923404	-51.2176124	24.50684644
Dnajc5b	0	34.46814956	0	0	34.46814956	-34.46814956
Hps3	0	107.4895344	0	494	107.4895344	386.5104656
Hltf	17	15.09966887	44.33694483	18.97366596	-1.90033113	3.87399709
Gyg	66.94420023	49.61088734	88.8078418	72.24930805	-17.33331289	22.63842071
Cpb1	0	0	0	157	0	157
Gm7488	537	0	0	253	-537	253
Gm43675	0	0	19	0	0	0
Gm43672	0	0	0	37	0	37
Tbl1xr1	19.41648784	39.05116036	26.36468342	373.4443358	19.63467252	334.3931754
Naaladl2	0	0	0	23.49468025	0	23.49468025
Gm7536	25	1	40.22100842	30.30296443	-24	29.30296443
Gm10259	70.88723439	0	0	19	-70.88723439	19
Nlgn1	0	0	14	4.621055778	0	4.621055778
Gm6197	0	1	0	0	1	-1
Ect2	81	31.18843669	90.80892161	55.58239689	-49.81156331	24.3939602
1700125G22Rik	0	0	0	17	0	17
Nceh1	53.56625559	6.468616433	18.97023595	11.49835053	-47.09763916	5.029734097
Fndc3b	39	285.8397843	32.86335345	47.46463394	246.8397843	-238.3751504
Pld1	33.59563171	53.21836414	33.74230046	80.58137383	19.62273243	27.36300969
1700112D23Rik	0	0	0	46.09772229	0	46.09772229
Eif5a2	43.01162634	0	0	0	-43.01162634	0
Rpl22l1	262.0534297	63.28506933	102.8488169	69.88562084	-198.7683604	6.60055151
Mynn	0	126.1851021	62	70	126.1851021	-56.1851021
Lrriq4	0	0	54	37	0	37
Lrrc31	97	41	0	565	-56	524
Samd7	0	90	39.44870722	38.32772865	90	-51.67227135
Sec62	8.255551721	3.014339347	12.5615472	6.862440812	-5.241212374	3.848101465
Gpr160	0	0	0	67	0	67
Phc3	0	20	45.95650117	73.41661937	20	53.41661937
Prkci	26.36660148	66.48308055	18	16	40.11647907	-50.48308055
Gm15496	0	38	0	0	38	-38
Gm38025	61.26995099	24.15873665	65.94034901	64.84827433	-37.11121434	40.68953768
Zmat3	18	0	0	0	-18	0
Pik3ca	3.332221852	46.64761516	60	14.07124728	43.31539331	-32.57636788
Gm37123	0	0	0	16	0	16
Kcnmb3	0	0	0	139	0	139
Zfp639	0	12	15.87450787	48.98673955	12	36.98673955
Mfn1	47.54997371	69.41901757	49.54765332	8.717797887	21.86904386	-60.70121968
Gnb4	57.6020833	24.95319195	71.48549414	82.02570805	-32.64889135	57.0725161
Actl6a	60	38.15403879	116.0788208	77.9826296	-21.84596121	39.82859081
Mrpl47	16.43167673	103.4891299	15.34036644	77.92063977	87.05745317	-25.56849013
Ndufb5	85.99583811	45.3881304	148.3294645	115.5351034	-40.60770771	70.146973
Usp13	0	0	12	193.0818556	0	193.0818556
Pex5l	0	0	0	18	0	18
Gm9791	209	2	195.3722803	319	-207	317
Fxr1	50.61725221	55.9803766	53.98578676	80.79256573	5.36312439	24.81218913
Dnajc19	0	19.14131422	49	88	19.14131422	68.85868578
Gm20515	0	0	0	15	0	15
Sox2	0	145	41	0	145	-145
Gm3143	75.14906582	41.55556747	87.72897589	58.53945444	-33.59349835	16.98388697
Atp11b	0	0	250	0	0	0
Dcun1d1	34.31707182	22.18403531	54.91732544	31.82244933	-12.13303651	9.63841402
Anxa5	40.12065245	43.91166852	92	0	3.79101607	-43.91166852
Gm11548	0	19	0	0	19	-19
Exosc9	74.73954776	34.87119155	90.99450533	164	-39.86835621	129.1288085
Ccna2	28	71.75464484	51.08106894	56.24636355	43.75464484	-15.50828129
Bbs7	0	0	0	50	0	50
4932438A13Rik	0	127.9023065	0	17.70507053	127.9023065	-110.197236
Cetn4	0	168	0	0	168	-168
Bbs12	0	0	0	79	0	79
Nudt6	17	0	16	66	-17	66
Spata5	60.66300355	30.08848391	59.86651819	64.99463895	-30.57451964	34.90615504
Gm42922	0	3	0	0	3	-3
Spry1	0	12	22.40393383	27.48824684	12	15.48824684
Rps23-ps1	0	19.20651524	182.9551491	429.1963718	19.20651524	409.9898566
Ankrd50	0	0	81	95.79352428	0	95.79352428
Intu	0	0	0	340	0	340
Slc25a31	245.3650342	91.29970527	129.9980485	97.07148294	-154.0653289	5.77177767
Hspa4l	172.6846837	45.8538656	78	0	-126.8308181	-45.8538656
Plk4	39.94996871	30.23924395	25.21904043	99.53527042	-9.71072476	69.29602647
Mfsd8	0	196	0	0	196	-196
Abhd18	0	0	0	88	0	88
Larp1b	431	152.6097088	84.98885114	169.9674447	-278.3902912	17.3577359
Gm42437	0	0	7.071067812	0	0	0
Pgrmc2	136.9488956	79.00411237	36.99214485	47.66550115	-57.94478323	-31.33861122
Sclt1	26.16597434	199.4843352	52.22339038	64.58082346	173.3183609	-134.9035117
Gm36976	41.80908992	22.49444376	47.33438508	41.90429139	-19.31464616	19.40984763
5930409G06Rik	0	138	39	0	138	-138
Pcdh10	104	0	0	25	-104	25
1700018B24Rik	116.4382924	53.73070722	98.19910985	78.1806959	-62.70758518	24.44998868
Slc7a11	54.86652983	112.9429184	52.63015326	33.21765512	58.07638857	-79.72526328
Noct	38.51016136	117.7048735	34.4871124	44.36486549	79.19471214	-73.34000801
Elf2	62.67863561	18	38.07886553	7.733622964	-44.67863561	-10.26637704
Ndufc1	0	44.52322518	171.8842007	128.0342187	44.52322518	83.51099352
Naa15	0	0	50.19960159	35.4964787	0	35.4964787
Rab33b	55.65261138	44	0	75	-11.65261138	31
Foxo1	100.4383424	4.787612896	11.81316666	8.458575596	-95.6507295	3.6709627
Gm2447	0	0	0	1	0	1
Cog6	0	283.7604624	242.1487146	370.4214176	283.7604624	86.6609552
Lhfp	0	0	253.868076	0	0	0
Gm6204	0	0	154.6841992	1129	0	1129
Ufm1	0	116.5935687	111.2997606	49.54356068	116.5935687	-67.05000802
Gm5641	0	60	15.70825428	64.80740698	60	4.80740698
Supt20	52.04089485	27.59630756	91.75695888	38.26440245	-24.44458729	10.66809489
Exosc8	32.86335345	30.63677578	58.0302973	27.88595651	-2.22657767	-2.75081927
Rfxap	0	79	15	59.126982	79	-19.873018
Gm10254	94	0	0	0	-94	0
Spg20	25.90192715	29.70120023	85.14825338	59.30153018	3.79927308	29.60032995
Sohlh2	66	0	60	18	-66	18
Nbea	12	0	45.49725266	113.4460224	-12	113.4460224
Mab21l1	158	0	15	20.85665361	-158	20.85665361
Wwtr1	0	29.93325909	87	30	29.93325909	0.06674091
Commd2	125.4217223	52.39434835	70.69305943	129.6689152	-73.02737395	77.27456685
Gm6394	0	1	45.35854059	14.3145528	1	13.3145528
Rnf13	0	34.98571137	0	58	34.98571137	23.01428863
Pfn2	0	45.72745346	124	0	45.72745346	-45.72745346
Tsc22d2	72	217.6848897	18	124.498996	145.6848897	-93.1858937
Serp1	0	121.6161044	121.5803745	125.5229063	121.6161044	3.9068019
Eif2a	21	0	149.7998665	0	-21	0
Selenot	38.79165303	20	61.92014243	52.1833618	-18.79165303	32.1833618
Siah2	41.50180529	61.87366462	44.05620568	42.06881479	20.37185933	-19.80484983
4930593A02Rik	0	0	19	22	0	22
A930028O11Rik	0	0	167	0	0	0
Med12l	34	0	30	1	-34	1
Aadac	38	0	0	0	-38	0
Mbnl1	0	417	0	100	417	-317
Rap2b	0	0	0	14.58883239	0	14.58883239
B430305J03Rik	0	0	0	22	0	22
9330121J05Rik	0	0	0	53.28291871	0	53.28291871
Arhgef26	0	174	0	0	174	-174
Dhx36	0	0	10.44030651	50.91485549	0	50.91485549
Gpr149	0	0	0	32	0	32
E130311K13Rik	51	18.16590212	103	3	-32.83409788	-15.16590212
Gmps	36	18.51065803	85.85452813	65.78131597	-17.48934197	47.27065794
Ssr3	51.75687789	105.8573372	63.05694601	57.74884445	54.10045931	-48.10849275
4931440P22Rik	0	0	0	16	0	16
Tiparp	12.09586577	32.36361736	9.813947358	9.48710381	20.26775159	-22.87651355
Ccnl1	0	28.49295169	26.84259318	20.77369333	28.49295169	-7.71925836
Rsrc1	0	104	95	11	104	-93
Mlf1	208	0	0	0	-208	0
Gfm1	51	146	47.56142414	74.60377712	95	-71.39622288
Mfsd1	0	73.36211556	53.67188643	75.14781081	73.36211556	1.78569525
Ift80	0	182.293719	113.4856819	46	182.293719	-136.293719
Smc4	39.64618655	13.46922774	56.60175676	41.85450599	-26.17695881	28.38527825
Trim59	34.46737588	27.39931238	52.47856705	30.77062235	-7.0680635	3.37130997
Ppm1l	0	0	158	104.5952851	0	104.5952851
B3galnt1	0	42	50.04997502	90.64295586	42	48.64295586
Nmd3	51	55.90515412	25.92296279	39.2576565	4.90515412	-16.64749762
Sptssb	0	57.44562647	66	31	57.44562647	-26.44562647
Gm20356	0	0	0	108.2173738	0	108.2173738
Pdcd10	0	0	25.98076211	18	0	18
Serpini1	1	6.708203932	203.7498466	54.35151179	5.708203932	47.64330786
Fstl5	0	56.98245344	0	0	56.98245344	-56.98245344
Gm9762	0	0	0	28.56571371	0	28.56571371
Rapgef2	0	67	51.52626931	32.40370349	67	-34.59629651
Gm17359	0	0	0	88	0	88
Fnip2	0	0	0	52.38320341	0	52.38320341
Ppid	0	69.49538603	65.91661399	50.03730549	69.49538603	-19.45808054
Gm26984	0	0	0	120	0	120
Map9	0	8	71	36.87817783	8	28.87817783
Gm29999	0	0	74.73954776	51.46847533	0	51.46847533
Gm43348	0	728	103.3731279	51.84116036	728	-676.1588396
Plrg1	45.65462828	30.96150003	56.1563218	54.86079177	-14.69312825	23.89929174
Tmem131l	81	26.76950225	77.18591217	52.16448755	-54.23049775	25.3949853
Gm36981	0	15	0	0	15	-15
Mnd1	54.68469727	37.69234507	80.17638167	0	-16.9923522	-37.69234507
Arfip1	0	69.44973207	49.47726751	62.00029209	69.44973207	-7.44943998
Fbxw7	0	269	6.92820323	0	269	-269
Fam160a1	128.2502628	53.75725642	92.22063389	103.0236412	-74.49300638	49.26638478
Gm9790	0	27.20294102	0	14.10673598	27.20294102	-13.09620504
Sh3d19	0	42.94460752	47	73.508324	42.94460752	30.56371648
Rps3a1	61	37.63242073	51.01078917	34.0146767	-23.36757927	-3.61774403
Lrba	0	102	0	157.4166446	102	55.4166446
Gm3788	198.7580292	178.4533293	149.2144743	293.7349705	-20.3046999	115.2816412
Dclk2	55.07610321	38.32305297	55.55480501	62.18774714	-16.75305024	23.86469417
Cd1d1	0	15	129	0	15	-15
Gm10705	0	0	123	0	0	0
Arhgef11	25.74604835	0	16.4924225	17	-25.74604835	17
Lrrc71	71	0	0	0	-71	0
Pear1	0	0	40	0	0	0
Prcc	0	24.64017934	87.48714191	50.35656958	24.64017934	25.71639024
Hdgf	19.79383402	6.989743523	174.183811	18.76166304	-12.8040905	11.77191952
Mrpl24	340	37.43153284	83.22317732	125.5936723	-302.5684672	88.16213946
Rrnad1	0	25.98076211	0	0	25.98076211	-25.98076211
Crabp2	22.35511847	10.95445115	34.52943898	20.66081112	-11.40066732	9.70635997
Nes	0	0	31.15496461	59.16079783	0	59.16079783
Gm19439	0	0	88	38.62166424	0	38.62166424
Gpatch4	0	0	0	13	0	13
Naxe	53.10367219	24.21772247	118.0961583	157.0358964	-28.88594972	132.8181739
Iqgap3	111.1305633	57.90426099	79.45340805	65.52336461	-53.22630231	7.61910362
Mef2d	85	35	86.21866116	25	-50	-10
1700113A16Rik	0	14.93602382	0	0	14.93602382	-14.93602382
Gm37116	0	0	1	41	0	41
Cct3	167.8240552	39.74429421	125.6721457	54.27865882	-128.079761	14.53436461
Tmem79	0	0	0	46	0	46
Smg5	0	82	22	66	82	-16
Paqr6	278.8755499	0	226.3895961	224.7440882	-278.8755499	224.7440882
Bglap3	0	0	0	175	0	175
Gm21956	0	0	0	449	0	449
Pmf1	0	226.115015	53.30833465	103.1248055	226.115015	-122.9902095
Slc25a44	0	77	98.36157786	5	77	-72
Lmna	58.36463348	32.66220353	36.92593728	63.49400867	-25.70242995	30.83180514
Mex3a	0	0	0	17	0	17
Rab25	0	0	0	29.51503325	0	29.51503325
Lamtor2	106	18.49324201	119.2958765	19.59519527	-87.50675799	1.10195326
Ssr2	0	133	0	44	133	-89
Rtraf-ps	0	0	53.02644936	42.50882261	0	42.50882261
Khdc4	63.02493344	10	66.52203088	36.44173432	-53.02493344	26.44173432
Rit1	0	33.76388603	85	62.67863561	33.76388603	28.91474958
Syt11	91	8.14325285	0	89	-82.85674715	80.85674715
5830417I10Rik	0	8	0	351	8	343
Gon4l	68.36595441	34.18148343	43.65717564	30.94725724	-34.18447098	-3.23422619
Dap3	63.90662779	52.90439018	67.65590565	66.5615669	-11.00223761	13.65717672
Ash1l	0	0	0	7	0	7
Clk2	74	47.2969509	77.19131798	101.5376302	-26.7030491	54.2406793
Scamp3	8	19.08608045	59.0991343	41.31473	11.08608045	22.22864955
Fam189b	19	86.87973871	0	236	67.87973871	149.1202613
Mtx1	0	23	52.85830115	72.48743341	23	49.48743341
Krtcap2	0	19.4422221	70.16842903	27.82085549	19.4422221	8.37863339
Dpm3	0	0	47.19759875	0	0	0
Efna1	0	0	40.29888336	42.93017587	0	42.93017587
Efna3	0	0	49	0	0	0
Efna4	0	32.50500909	0	29.36704496	32.50500909	-3.13796413
Adam15	0	0	48	0	0	0
Dcst2	0	17	0	327	17	310
Zbtb7b	118.299774	14	65.71957394	59.80442845	-104.299774	45.80442845
Gm15417	0	0	70.71067812	48.90807704	0	48.90807704
Flad1	38.67815921	88.64607156	101.3382769	106	49.96791235	17.35392844
Cks1b	37	32.35808271	28.68576329	35.81414178	-4.64191729	3.45605907
Shc1	0	26	80	0	26	-26
Pygo2	77	0	0	20.1246118	-77	20.1246118
Adar	0	26.47642379	80.31189202	78.66019128	26.47642379	52.18376749
Ube2q1	0	6	28.98275349	0	6	-6
Hax1	35.4964787	30.5777697	47.26279468	64.10075276	-4.918709	33.52298306
Ubap2l	44	4.512956723	44.31821958	56.97736557	-39.48704328	52.46440885
4933434E20Rik	0	129	15.29705854	209.9179574	129	80.9179574
Tpm3	25.09722143	3	71	131	-22.09722143	128
Gm43712	0	52	83.61815248	69.80736151	52	17.80736151
Jtb	58.86425061	77.24635914	115.4123044	91.43303561	18.38210853	14.18667647
Creb3l4	36	28.70405591	78.73329745	61.816827	-7.29594409	33.11277109
Gatad2b	30.48587354	16.67977158	11.2863608	21.2513616	-13.80610196	4.57159002
Slc27a3	0	0	0	76	0	76
Ints3	0	17	119.3944494	19.38299974	17	2.38299974
Ilf2	91.55326319	70.43436661	62.06901472	65.91725167	-21.11889658	-4.51711494
Snapin	0	0	11	0	0	0
Chtop	44	24.45486623	18	111.3881388	-19.54513377	86.93327257
S100a14	51	55.81218505	126	123	4.81218505	67.18781495
S100a16	113	0	141	74	-113	74
S100a6	0	0	0	43	0	43
S100a8	0	0	101	0	0	0
Gm9774	44	4.272658682	27.11519144	28.84084212	-39.72734132	24.56818344
S100a11	0	77.92303896	0	0	77.92303896	-77.92303896
Tdpoz1	0	0	0	17	0	17
Gm9124	0	0	23	0	0	0
Spopfm3	0	0	47	0	0	0
Them4	0	13	18	17	13	4
Tdrkh	41.16957162	21.25563176	41.88903605	69.56488957	-19.91393986	48.30925781
Oaz3	0	0	0	15	0	15
Mrpl9	38.49675311	38.90300287	39.59770908	43.46146001	0.40624976	4.55845714
Celf3	63	0	0	0	-63	0
Snx27	0	0	6.708203932	0	0	0
Tuft1	0	0	0	185.4568357	0	185.4568357
Cgn	0	84.25418189	81.94935585	83.78555599	84.25418189	-0.4686259
Pogz	23	35.32704347	86.61985915	41.35470695	12.32704347	6.02766348
Psmb4	103.790032	42.89752341	70.74860565	45.54528289	-60.89250859	2.64775948
Rfx5	0	122.6376777	75	55.93018511	122.6376777	-66.70749259
Pi4kb	0	275	0	0	275	-275
Zfp687	0	23.97915762	72	1	23.97915762	-22.97915762
4930481B07Rik	0	0	0	40	0	40
Psmd4	38.32964991	21.7618389	55.27377217	67.36175851	-16.56781101	45.59991961
Pip5k1a	4	1	49.38581988	7.113786609	-3	6.113786609
Vps72	26	74.58371434	27.44635779	32.60521254	48.58371434	-41.9785018
Scnm1	0	32.49615362	95.39392014	90.46546302	32.49615362	57.9693094
Gabpb2	0	34.56049039	0	21	34.56049039	-13.56049039
Mllt11	0	0	0	29.55462426	0	29.55462426
Cdc42se1	41.47288271	60.27312934	53.04714884	59	18.80024663	-1.27312934
Prune1	107.4413077	68.27123845	124.0959471	112.6698808	-39.17006925	44.39864235
Mindy1	132.0227253	54.62857712	54.44532891	56.27739426	-77.39414818	1.64881714
6330562C20Rik	0	57.04558642	0	0	57.04558642	-57.04558642
Cers2	0	189.9954458	0	25.21005769	189.9954458	-164.7853881
Setdb1	31.91893929	24.36343925	56.73859397	33.69515136	-7.55550004	9.33171211
4930558C23Rik	84	618	0	17	534	-601
Arnt	23.97915762	53.47896783	23.88788876	45.5892865	29.49981021	-7.88968133
Hormad1	0	46	0	0	46	-46
Golph3l	0	152.1216101	59.05940584	111.9918677	152.1216101	-40.1297424
Rps10-ps1	0	100	157.7593103	108.3560926	100	8.3560926
Ensa	0	293	80	42.90116112	293	-250.0988389
Mcl1	0	194.7613925	166	274.7635347	194.7613925	80.0021422
Tars2	0	32.49615362	0	25.45584412	32.49615362	-7.0403095
Rprd2	0	16.4924225	75.87012922	35.38794572	16.4924225	18.89552322
Prpf3	46	17.43559577	115.0217371	60.20852952	-28.56440423	42.77293375
Mrps21	0	24.73659147	155.0963671	103.7647679	24.73659147	79.02817643
Ciart	0	92	0	16.38072518	92	-75.61927482
Aph1a	0	0	71.72697526	47.05316142	0	47.05316142
Anp32e	20	59.19289542	0	19	39.19289542	-40.19289542
Plekho1	0	0	22.10418899	11	0	11
Vps45	55	134	0	33.24154028	79	-100.7584597
Otud7b	18	59	0	17	41	-42
Mtmr11	0	0	93	0	0	0
Gm17690	0	29	99	0	29	-29
Sf3b4	36.93237063	0	71.28814768	39.2250846	-36.93237063	39.2250846
Bola1	0	0	47.69757384	45.22914613	0	45.22914613
H2ac21	0	0	17	0	0	0
H2ac19	36	0	24	138.0326048	-36	138.0326048
Gm20627	0	16	0	24.71841419	16	8.71841419
H4c14	0	0	87	0	0	0
Platr30	1	2.140695143	78.80526733	1	1.140695143	-1.140695143
Gm15441	0	84.85696822	0	186.6600054	84.85696822	101.8030372
Txnip	54.27247447	50.95221541	37.6343495	45.59480554	-3.32025906	-5.35740987
Lix1l	0	16	0	116	16	100
Rbm8a	43.26661531	49.50712362	58.36167626	74.20508875	6.24050831	24.69796513
Pex11b	0	271	86	33.59466752	271	-237.4053325
Itga10	0	0	0	84	0	84
Polr3c	0	58	70	0	58	-58
Rnf115	40.98780306	105.0047618	51	0	64.01695874	-105.0047618
Cd160	0	0	70.9365914	0	0	0
Pdzk1	72.91790768	27.45885751	76.78541528	110	-45.45905017	82.54114249
[truncated: 9,971 more rows]
