# Supplementary material for: PABPN1 Couples the Polyadenylation and Translation of Maternal Transcripts to Mouse Oocyte Meiotic Maturation
Source: Adv Sci (Weinh). 2025 Apr 23;12(23):2500048. doi: 10.1002/advs.202500048 (PMC12199313; doi:10.1002/advs.202500048)
Supplement: Supplementary file 3 — Supplementary Table 5 [file ADVS-12-2500048-s001.xlsx]

## Sheet: Sheet2
tracking_id	WT_GV_1	WT_GV_2	WT_GV_3	WT_MI_1	WT_MI_2	WT_MI_3	N1_Z_GV_1	N1_Z_GV_2	N1_Z_GV_3	N1_Z_MI_1	N1_Z_MI_2	N1_Z_MI_3
0610005C13Rik	0	0.0681203	0.0492508	0	0	0	0	0	0.0838787	0.383715	0.220667	0
0610007C21Rik	35.5896	40.8839	28.3099	20.172	43.0593	36.5466	18.6733	29.0681	26.7071	67.9352	47.2548	33.3625
0610007L01Rik	29.4121	31.2412	17.1646	40.9834	32.6387	37.8538	11.3615	12.9083	15.1966	22.4063	17.8202	35.7106
0610007N19Rik	23.405	20.2976	14.5108	19.495	34.8083	26.5752	14.2166	17.5385	38.0491	63.2465	40.6039	39.9894
0610007P08Rik	3.9984	4.80097	2.78781	3.80066	2.69696	4.35117	4.0908	3.75479	3.54741	2.62107	2.29655	6.63443
0610007P14Rik	66.7586	90.6961	61.6465	91.5161	158.729	104.212	25.0757	44.1652	36.4151	103.178	98.9189	65.5759
0610007P22Rik	39.8875	22.9456	14.9063	18.8235	23.6468	22.3248	31.093	29.3397	26.5753	60.137	65.5476	28.1316
0610008F07Rik	18.356	20.6922	13.2616	14.8923	29.8114	24.3278	13.1616	15.3691	22.8658	61.2673	34.2514	28.8345
0610009B14Rik	0.0831175	0	0.0476427	0	0	0	0	0	0	0	0	0
0610009B22Rik	239.816	295.681	204.237	202.333	473.939	309.96	113.778	168.582	176.188	509.865	315.512	308.673
0610009D07Rik	33.8281	42.5389	33.712	38.6642	87.0323	59.2262	28.2284	31.1509	38.4509	152.117	72.2541	44.064
0610009L18Rik	6.62428	6.53553	3.96577	3.19958	8.16034	6.98381	6.51735	5.83039	14.2267	39.7723	22.8722	17.4146
0610009O20Rik	3.22122	2.33365	1.24154	1.67659	0.801758	1.22761	1.52558	2.58789	1.89759	0.620057	1.64028	1.55231
0610010B08Rik	0.366413	0.368704	0.298884	0.170173	0.504545	0.440665	0.25504	0.407138	1.12811	1.22724	0.579087	0.512982
0610010F05Rik	1.76944	2.53492	1.72598	2.474	1.12931	1.84093	0.8477	1.16442	1.03034	1.14371	0.438481	2.5626
0610010K14Rik	165.382	136.208	94.79	96.0258	163.354	136.958	68.4435	102.421	107.607	242.512	205.604	126.588
0610010O12Rik	3.59355	5.45024	2.5076	1.32065	6.13503	4.54856	3.68589	4.22257	3.35553	10.815	7.62389	5.68723
0610011F06Rik	2.81804	2.87249	0.980713	1.45836	2.20843	2.60444	1.52866	2.72001	1.57199	2.47202	3.23092	0.915871
0610011L14Rik	1.14874	1.28793	0.410321	1.13687	0.41336	0.792163	1.88146	1.33291	1.17695	0.420628	0.991784	0.906654
0610012G03Rik	113.263	88.9166	53.2865	92.4012	139.438	110.323	73.4235	94.0727	143	285.851	217.387	135.96
0610012H03Rik	0.140005	0.147997	0.0534989	0.0563473	0.107791	0.20128	0.075409	0.0652372	0.0427821	0.208406	0.0599206	0.424697
0610030E20Rik	1.14462	1.10426	0.76676	1.26558	1.03523	1.69512	1.39492	1.13739	1.23855	1.01617	2.63855	0.986034
0610031J06Rik	7.14953	7.30325	4.59721	6.41956	6.29856	6.91823	8.842	9.076	9.75333	18.1132	22.6574	16.027
0610031O16Rik	0	0	0	0	0	0	0	0	0	0	0	0
0610037L13Rik	24.7179	19.8482	14.4542	10.2412	18.6469	16.8713	10.8753	16.5685	13.0611	27.3432	15.7827	12.9713
0610037P05Rik	35.9629	42.7475	26.8813	37.7933	73.6245	53.5408	19.3698	29.4482	26.4896	71.4538	51.1391	39.7752
0610038B21Rik	1.3895	1.32193	0.849553	1.00671	1.44425	0.449464	1.81112	1.98554	3.9789	5.89498	4.10378	3.67295
0610038L08Rik	0.907039	0.465304	0.122332	0.708703	0.184859	0.172589	0.48279	0.273478	0.677113	0	0.616618	0.832348
0610039K10Rik	0.0817823	0.194512	0.328141	0.493769	0	0	0.343579	0.419184	1.11771	0	0.420065	0.637907
0610040B10Rik	9.57753	11.0818	8.9024	7.18909	18.8336	14.7925	7.02675	5.66895	11.8766	28.3216	17.6167	19.5176
0610040F04Rik	79.4055	100.611	78.3033	68.8667	148.756	108.245	18.9989	43.7557	25.7581	60.1859	31.6237	33.1392
0610040J01Rik	16.9048	17.9956	10.7197	23.5567	13.1708	18.5041	15.5714	17.0356	15.5361	20.1425	35.8336	20.8323
0610043K17Rik	0	0.233975	0	0	0	0	0	0.0687587	0.144051	0	0	0
0910001L09Rik	68.8071	59.0846	42.6139	39.1315	62.6912	68.7092	18.4811	37.3489	28.5339	52.6995	36.3677	35.1663
100043387	0	0	0	0	0	0	0	0	0	0	0	0
1100001G20Rik	7.57087	4.34644	5.98565	0.945721	4.82402	10.1336	1.5186	4.74422	4.84221	4.66344	2.68185	3.39386
1110001A16Rik	11.8336	15.1536	12.0935	8.60446	16.9473	16.0506	12.4158	12.7844	21.1841	47.4775	28.5982	19.4417
1110001J03Rik	121.663	97.068	72.1007	72.21	180.397	125.901	38.4008	65.3382	80.0173	166.335	120.48	99.857
1110002B05Rik	30.8358	46.8013	28.869	42.2631	75.4938	51.3525	22.7117	27.9351	26.5777	92.1598	63.6939	49.9935
1110002L01Rik	0.0789305	0.0156441	0.0791747	0.0714826	0.0683671	0.0851057	0.20406	0.119531	0.0963153	0.44061	0.152031	0.128263
1110002N22Rik	7.84095	8.18412	7.11347	5.38115	11.1402	7.72452	9.1695	7.75407	9.52667	32.6229	14.4871	9.60665
1110003E01Rik	215.804	223.57	138.823	258.587	358.215	292.253	60.2995	121.014	81.4	145.41	180.138	141.689
1110004E09Rik	130.401	86.8677	60.2491	105.692	132.206	111.892	52.949	65.8678	48.5065	135.416	180.699	69.9788
1110004F10Rik	18.9507	17.0086	11.2431	12.5211	26.4874	20.4884	17.5472	16.9467	20.3448	63.9858	48.2098	24.9681
1110005A03Rik	25.5341	37.8189	20.7589	18.8178	27.7146	29.425	18.8205	17.0117	30.6403	33.3268	31.4728	35.0968
1110006O24Rik	3.35784	2.23274	1.73844	3.40068	2.25171	2.68621	3.78046	3.68446	4.86405	4.59538	7.51085	4.78767
1110007C09Rik	4.68365	4.27828	2.68465	6.27034	8.8192	6.25771	2.00715	2.79919	3.37947	9.54873	8.10616	4.76514
1110008F13Rik	16.7034	30.9724	13.949	25.5489	34.9434	22.1906	6.7442	7.73913	11.3495	18.7041	12.1719	13.3305
1110008J03Rik	8.94383	4.71023	3.61618	9.3727	5.46135	6.16612	2.60493	4.17196	1.34618	2.73639	7.98235	2.03342
1110008L16Rik	17.1972	21.4487	13.6321	11.9025	15.477	13.8166	12.7416	15.2741	15.7235	21.635	15.5657	25.7646
1110008P14Rik	22.3864	18.6034	12.1361	23.7752	34.1085	29.6634	10.3724	13.6361	16.4562	27.7035	25.456	13.4994
1110012J17Rik	0.182833	0.117333	0.0848313	0.105118	0.150811	0.0938631	0.236337	0.271803	0.288962	0.349903	0.458356	0.203716
1110012L19Rik	192.37	209.747	152.262	159.3	247.56	210.355	115.493	153.579	165.071	415.95	258.333	239.004
1110014N23Rik	4.70714	2.37481	1.1687	2.67481	1.48261	2.57841	4.31137	3.06132	3.6368	3.03514	11.7656	3.43599
1110015O18Rik	0	0.0364439	0	0	0	0	0	0	0.0448746	0.102643	0.118055	0
1110017D15Rik	0	0	0	0	0	0	0.140013	0	0	0	0.27817	0
1110017F19Rik	0	0	0	0	0.0915097	0	0	0	0	0	0	0
1110018G07Rik	11.5548	9.59609	5.94681	11.4415	6.90842	10.8212	7.4871	8.14427	10.6412	5.5567	4.66579	13.0925
1110018J18Rik	0.795461	0.693711	0.729527	0.768428	1.46987	0.600386	0.43701	0.370657	0.310614	1.24333	2.34933	0.413643
1110019D14Rik	5.42934	7.41107	5.68292	7.75322	13.3039	9.87562	3.32605	5.10375	5.66887	13.1774	10.0636	10.5566
1110020A21Rik	90.1273	105.044	77.7073	72.2059	149.409	117.967	37.9409	67.3247	67.644	152.869	95.507	92.9017
1110020G09Rik	0.988488	1.11233	0.81954	0.575485	0.880384	1.3513	1.92939	1.18647	1.40405	3.51826	1.57506	1.24724
1110021J02Rik	5.9068	4.52379	3.719	2.89831	7.90903	4.51628	3.28346	4.27507	5.37101	9.18888	5.42183	7.94287
1110021L09Rik	0.46405	0.404691	0.252692	0.504314	0.0803891	0.300213	0.157463	0.518953	0.453009	0.777133	0.506501	0.633433
1110028C15Rik	4.8932	5.04529	3.43901	4.28546	2.80393	5.54311	2.27596	1.87002	3.41062	2.06593	1.50725	4.18286
1110028F11Rik	0.0488542	0.0193659	0.0280031	0	0	0.158029	0.0236819	0.0113821	0.0476918	0	0	0.0317554
1110028F18Rik	0.429845	0.511176	0.246386	0.389285	1.0549	0.753146	0.260458	0.200293	0.629427	0.839826	0.551962	0.558803
1110031I02Rik	19.5799	16.502	11.8972	16.8271	22.7485	20.351	9.5578	13.9182	7.69153	22.976	31.9377	14.8291
1110032A03Rik	5.84593	8.87037	4.61577	5.04888	10.686	9.22535	3.54068	4.8166	7.40753	17.5486	11.6827	10.2169
1110032A04Rik	15.2293	24.5109	14.4675	20.3269	40.0749	23.8859	5.07235	10.6206	10.1111	19.1108	10.9828	15.6375
1110032F04Rik	0	0.0816077	0.0442516	0.0310741	0	0.0832414	0.324334	0.287785	0.0753647	0.689533	0.132179	0.167271
1110034A24Rik	1.05374	0.636507	0.56086	1.57537	1.76749	1.94775	1.20808	1.2509	1.00418	3.92151	2.2874	0.782788
1110034B05Rik	18.7389	22.5949	16.8465	24.6604	43.1012	30.8775	10.6462	11.4693	15.4062	47.7647	31.9364	30.4872
1110034G24Rik	4.53246	6.26927	5.03015	5.70593	9.2996	8.26642	3.38135	3.4825	4.9424	12.3815	9.72082	7.5847
1110035M17Rik	0.733815	0.290886	0.105155	0.664572	0.635607	0.395613	0.177857	0.170966	0	0.819267	0.942287	0
1110036E04Rik	0	0	0	0	0	0	0	0	0.104079	0	0	0
1110037F02Rik	19.0941	12.0823	8.5328	13.7805	12.6286	14.2686	10.0386	11.9947	10.2605	6.39529	3.22375	14.5143
1110038B12Rik	4.05675	2.96284	2.37694	1.15866	5.06398	3.62115	2.2618	2.28957	4.29568	6.91455	3.28718	3.32647
1110038D17Rik	0.65472	0.161089	0.232935	0.517971	0.260735	0.462514	2.39306	1.23083	1.25625	1.66357	2.29024	1.02724
1110038F14Rik	36.8478	18.7292	14.1728	23.869	30.5443	33.1212	28.668	26.3805	23.4653	56.1332	68.6303	22.6529
1110046J04Rik	0.639697	0.42263	0.550008	0.386223	0.615651	0	0.482364	0.894227	0.520397	2.6187	0.547621	1.94043
1110049F12Rik	79.3187	70.8356	40.2151	84.553	74.2038	82.1171	23.9162	22.9184	22.8003	57.878	94.0901	53.284
1110050K14Rik	0	0	0	0	0	0	0	0	0	0	0	0
1110051M20Rik	3.85482	4.42046	3.47218	5.27818	7.15484	5.60372	1.89085	3.31978	3.49431	6.99353	6.49681	4.60861
1110054M08Rik	4.41737	2.38442	1.88555	2.04283	1.51962	1.92545	1.5794	3.15319	2.29376	2.72821	4.94819	1.71057
1110054O05Rik	14.1575	16.0322	10.4053	13.985	19.583	17.6708	16.3737	16.9364	15.7017	39.6285	22.9458	16.3482
1110057K04Rik	3.06436	4.27194	2.59154	3.28191	3.3689	3.21596	4.13584	3.89691	4.96807	5.70867	6.8346	9.68653
1110058L19Rik	200.953	235.157	179.774	199.796	462.634	297.625	84.342	140.24	158.045	474.929	297.858	209.096
1110059E24Rik	65.9831	77.7159	53.2989	86.5466	169.008	116.728	39.7918	47.8397	52.5245	148.783	125.042	88.8284
1110059G10Rik	48.8041	41.7145	30.4811	40.355	79.6284	57.0875	14.3584	22.4344	25.9939	66.8021	44.1566	39.8486
1110059M19Rik	8.03304	9.25861	6.69393	12.0639	21.2052	19.2154	2.85777	2.51637	3.36082	14.018	7.97475	8.95116
1110065P20Rik	17.7361	10.763	8.3464	15.2032	24.5294	19.3598	5.27175	6.836	10.3671	20.2904	20.6222	12.5249
1110067D22Rik	8.92078	8.1312	3.70489	7.28885	4.85309	6.52766	6.03045	5.52576	6.7096	5.28793	3.544	8.63417
1190002F15Rik	0.969662	0	0.277911	0.390306	0.373267	0.871268	0.313361	0.527146	0.473285	0.721664	0.207488	0.420169
1190002H23Rik	0.516265	0.272865	0.295921	0.2078	0.496858	0.278328	0.250258	0.400935	0.167994	1.3449	0.994399	0.671149
1190002N15Rik	61.4021	51.4081	35.1861	47.4405	26.6135	62.1087	18.109	24.4772	22.9575	25.0904	11.2667	39.5406
1190003J15Rik	0	0	0	0	0	0	0	0	0	0	0.166553	0
1190003K10Rik	0.547293	0.433897	0.70584	0.49565	1.42214	0.95893	0.0442164	0.191264	0.267135	0.458269	0.351388	0.0889358
1190005F20Rik	10.4758	10.0765	5.10825	12.1701	6.33588	7.54808	8.55175	8.83733	8.821	10.9197	9.18043	12.5536
1190005I06Rik	150.653	97.8717	53.4507	106.616	122.47	108.127	67.9435	100.652	93.282	186.599	247.032	110.437
1190007F08Rik	24.3137	11.368	9.25607	10.0263	12.0033	23.882	5.8951	8.24253	7.692	13.6985	10.4244	10.4969
1190007I07Rik	35.2827	51.152	31.6133	27.362	80.5059	48.4893	8.2022	3.14194	30.7333	70.15	65.5128	52.5833
1200009I06Rik	0.0674058	0.0356265	0.0257579	0	0.0518976	0.0969059	0.0580885	0.0418783	0.175472	0.551872	0.115407	0.467351
1200011I18Rik	9.6578	10.8525	9.34213	9.24237	11.221	11.1168	5.86185	9.36953	11.9528	27.756	22.1402	33.0616
1200011M11Rik	44.2043	37.8387	23.8753	57.4364	26.2154	40.0427	41.2983	47.7717	60.7061	42.4114	46.8296	84.3957
1200014J11Rik	18.0865	21.0944	19.2426	15.3243	23.9168	20.0216	17.6939	20.6525	24.6991	57.3922	46.7206	63.5887
1200016B10Rik	42.8915	59.7598	37.7979	51.8137	33.2203	38.926	14.7729	26.7328	26.1005	13.9406	13.4295	45.0753
1300001I01Rik	2.50484	1.10014	0.667327	1.54782	0.991437	2.13022	1.18571	1.04661	1.0906	0.577687	1.08725	0.901985
1300002E11Rik	210.51	240.534	192.621	205.365	395.434	271.821	44.5701	88.2767	69.7553	160.811	122.939	103.692
1300002K09Rik	11.3313	9.42489	5.3834	11.7095	4.35524	7.76443	5.57695	9.19607	9.06327	4.93203	5.76485	16.0148
1300010F03Rik	5.79034	6.69816	3.8251	8.51041	4.45304	5.03749	3.6189	4.50791	5.12045	5.89925	4.54777	8.75124
1300014I06Rik	0	0.0290372	0.0629815	0	0	0	0.142034	0.153597	0.214527	0.40891	0.470311	0.095228
1300015D01Rik	0	0	0	0	0	0.0603959	0	0	0	0	0	0
1300017J02Rik	0.265489	0.140321	0.219812	0.106861	0.102204	0.127227	0.0762635	0.0412362	0.0575939	0	0.227276	0.115046
1300018I17Rik	17.5566	9.0097	6.45959	10.514	7.45278	18.3929	5.35165	6.37877	6.50813	6.83388	11.2721	6.72375
1300018J18Rik	1.02009	0.786269	0.32484	0.95805	0.392698	0.641607	0.54027	0.554547	0.387263	0.632711	0.946033	1.21562
1500001M20Rik	41.0876	51.2532	32.4695	32.437	48.7719	39.3721	31.9124	41.4273	41.5979	95.8567	95.0828	73.8884
1500002O10Rik	0.267553	0	0	0.323076	0.514991	0.288485	0.115285	0.207783	0.435312	0.39828	0.458084	0.463762
1500002O20Rik	3.76554	1.57626	0.91516	1.23677	0.904547	1.85142	3.4657	2.96177	1.61741	2.95964	6.69206	1.44899
1500003O03Rik	36.2974	27.9662	17.5675	40.6198	18.8048	29.2702	17.5454	25.096	23.6309	16.3238	19.4643	38.248
1500004A13Rik	0.24972	0.296969	0.092018	0.193848	0.0411999	0.173094	0.340095	0.315836	0.76616	0.5576	1.05361	0.857973
1500009C09Rik	0.182999	0.072429	0.157348	0	0.264193	0.197316	0.0591385	0.0634735	0.0446206	0	0.234987	0.059421
1500009L16Rik	0.49367	0.391384	0.353712	0.447087	0.427601	0.133073	0.219362	0.172525	0.542165	1.37789	0.554679	0.80222
1500010J02Rik	1.60444	0.990705	0.621016	1.52756	0.67922	1.13481	1.16655	1.57011	0.755453	0.276382	0.198693	1.48901
1500011B03Rik	51.5841	43.9025	21.6119	49.8972	50.764	55.1207	29.4963	40.2589	40.3091	66.6925	120.726	52.6068
1500011H22Rik	39.3683	37.4288	22.4759	41.7615	38.4017	41.0108	13.9642	19.5136	14.9286	26.6168	37.562	18.2491
1500011K16Rik	20.8678	14.546	9.70773	7.91249	24.2164	14.8916	12.7056	13.6225	15.6475	46.5956	37.9289	17.5613
1500012F01Rik	14.1859	9.79549	9.63953	8.15046	21.536	17.8862	20.4079	15.2459	25.7982	53.8998	32.3188	25.1344
1500012K07Rik	0	0	0	0	0	0	0	0	0	0	0	0
1500015A07Rik	4.45309	2.24664	1.89855	3.73293	3.1027	3.53167	4.12695	2.4694	4.49085	7.23149	7.08866	5.59769
1500015L24Rik	0	0	0	0	0	0	0	0	0	0	0	0
1500015O10Rik	0	0	0	0	0	0	0.0288633	0	0	0	0	0
1500016L03Rik	0	0	0	0	0	0	0	0	0	0	0	0
1500017E21Rik	16.1057	8.47303	6.50612	9.1237	6.96316	15.597	3.20479	4.21558	2.8873	2.55288	1.30853	7.39921
1500031L02Rik	6.85601	4.46486	3.74271	7.34247	8.20073	8.53645	8.1635	8.06267	11.1947	15.1265	19.5988	11.3003
1500032L24Rik	109.353	104.493	92.4593	151.021	244.25	179.802	57.3615	72.9207	67.9327	192.619	228.955	82.1279
1520402A15Rik	2.64748	2.05933	1.66069	2.11115	4.03827	3.33935	1.61428	2.30433	2.58449	7.13848	3.65618	2.27285
1600002D24Rik	69.4831	58.2298	42.2654	41.685	106.572	78.2503	15.8985	44.0007	21.3901	46.1124	43.4306	27.5291
1600002H07Rik	16.6042	13.2138	8.37967	14.2289	8.84208	13.0792	9.2859	13.3745	11.3187	15.2664	26.4595	19.0052
1600002K03Rik	4.64672	4.4424	3.29019	1.15521	4.10376	3.68401	2.64997	3.12044	5.06983	9.46016	7.54627	4.26408
1600010M07Rik	0.148278	0.470223	0.33997	0.179049	0	0.319757	0.335427	0.138185	0.8685	2.97981	1.71363	0.771051
1600012F09Rik	21.0761	28.3682	20.0551	30.243	55.0992	40.0489	9.55985	16.0919	13.2859	33.2169	27.8161	20.6906
1600012H06Rik	0.48978	0.673762	0.503063	0.320906	0.337242	0.429219	0.545165	0.543733	0.280529	1.00957	1.66996	0.636719
1600014C10Rik	0.207652	0.214017	0.0357065	0.100295	0.0479602	0.0895571	0.147635	0.174167	0.263529	0.278197	0.18665	0.0539867
1600014C23Rik	1.94554	1.38819	1.33821	0.704783	1.12344	1.88798	0.44011	0.543931	0.189925	0.434419	0.499651	1.01169
1600014K23Rik	0	0	0	0	0	0	0	0.0447583	0.09377	0	0	0
1600015I10Rik	0	0	0	0.0323552	0	0	0.0259773	0.0124854	0.0261573	0	0	0
1600016N20Rik	0.53037	0.420481	0.190004	0.720486	0.229695	0.142966	0.107123	0.586942	0.420673	0.0740165	0.170261	0.215465
1600019K03Rik	0	0	0	0	0	0	0	0	0	0	0	0
1600020E01Rik	4.35206	7.02849	6.00551	3.89273	9.12158	6.77813	5.4174	4.05582	6.29411	21.2351	11.1769	11.7346
1600021P15Rik	19.7764	32.4186	16.3522	43.9132	14.6458	22.5833	24.8638	22.231	31.7478	18.6405	14.1294	48.188
1600025M17Rik	0	0.564812	0.102089	0.215066	0.205692	0	0	0	0	0	0.457408	0
1600027N09Rik	24.0533	31.4231	15.0632	40.0206	37.5623	28.802	7.35355	8.75893	12.1329	23.0574	27.4725	25.2407
1600029D21Rik	0	0.029497	0	0.0449268	0.0859374	0	0	0	0.0726413	0	0	0.0967359
1600029I14Rik	0	0	0	0	0	0	0	0	0	0	0	0
1600029O15Rik	1.2561	2.68575	1.57089	1.01117	2.81339	2.25728	1.86972	3.42309	2.45242	5.77946	6.69617	10.144
1700001C02Rik	0	0	0	0	0	0	0	0.0560358	0	0	0	0
1700001C19Rik	0.107554	0	0.0308242	0	0	0	0	0.0501163	0	0	0	0.139821
1700001D01Rik	0	0	0	0	0	0	0	0	0	0	0	0
1700001F09Rik	0.0899724	0.142661	0.154715	0.108643	0.103908	0.388046	0.145379	0.125772	0.087832	0	0	0
1700001G11Rik	4.97378	2.6574	2.54107	2.35015	7.11779	2.44829	1.67724	2.67029	1.68885	2.17291	1.11075	1.82734
1700001G17Rik	0.178369	0.141412	0.562322	0	0.720988	0.0961618	0.0576425	0.207783	0.261187	0.39828	0.801648	0.231881
1700001J03Rik	0.10643	0	0.183017	0	0.245831	0	0	0	0.207797	0	0	0
1700001J11Rik	0.0539683	0.0213932	0.0464017	0.0651678	0.186983	0.0581905	0.59298	0.201179	0.73758	0.301264	0.311851	0.350797
1700001K19Rik	0	0	0	0	0	0	0.052647	0.0759107	0	0	0	0.211785
1700001K23Rik	0	0	0	0	0	0	0	0	0	0	0	0
1700001L05Rik	9.04954	6.51471	4.29949	6.98393	4.7207	7.4857	5.39275	5.90053	6.57168	4.46947	3.20611	6.1904
1700001L19Rik	2.24715	1.90233	1.48454	1.70167	2.94711	3.28536	1.36624	2.23616	2.45395	1.44577	2.15193	2.62423
1700001O22Rik	0	0	0.139502	0	0	0.262416	0.07865	0.0755993	0.158384	0	0.104155	0
1700001P01Rik	0	0.230633	0.250121	0	0.167983	0	0.61107	0.135553	0.141993	0.649567	0.186776	0
1700003C15Rik	0	0	0	0	0	0	0	0	0	0	0	0
1700003D09Rik	0	0.081745	0.0295507	0	0	0	0.099963	0.0720673	0.0503276	0.345346	0.331002	0.134042
1700003E16Rik	0	0	0	0	0	0	0	0	0	0	0	0
1700003F12Rik	0	0	0	0	0	0	0	0.0538113	0	0	0	0
1700003F17Rik	0	0	0	0	0	0	0	0	0	0	0	0
1700003G13Rik	0	0	0	0	0	0	0	0	0	0	0	0
1700003G18Rik	0.146852	0.349276	0.505051	0.177327	0.508795	0.316683	0.0474574	0	0.143358	0.327906	0.188572	0.190909
1700003H04Rik	0	0	0	0	0	0	0	0	0	0	0	0
1700003L19Rik	0	0	0	0	0	0	0	0	0	0.251679	0	0
1700003M02Rik	2.42428	2.14622	1.59803	1.51247	1.58654	1.87333	2.72899	3.27593	3.51046	4.69142	4.82516	5.09507
1700003M07Rik	0.240517	0.0817199	0.078778	0.0829771	0.198407	0.111141	0.0666225	0.0320197	0.201251	0.230161	0.176482	0.0893327
1700003P14Rik	0.463986	0.245234	0.265955	0	0.714471	0.083381	0.0499812	0.180167	0.226473	1.38138	0.496501	0.100531
1700006A11Rik	0	0	0	0	0	0	0	0	0	0	0	0
1700006E09Rik	0	0	0	0	0	0	0	0	0	0	0	0
1700006F04Rik	0	0	0.149005	0	0	0	0	0	0	0	0	0
1700006H21Rik	0	0.115868	0.251317	0	0.337574	0.157584	0.188921	0.0681007	0	0.326338	0.750679	0
1700007B14Rik	0	0.0263331	0	0	0.0383598	0	0	0	0	0	0.341257	0
1700007F19Rik	0	0	0	0	0	0	0	0	0	0	0	0
1700007G11Rik	0.278955	0	0.213195	0.336844	0.107388	0	0.120198	0.173311	0.0907727	0	0.358205	0.362645
1700007I08Rik	0	0	0	0	0	0	0.0304436	0	0.0459817	0	0	0
1700007J10Rik	23.3724	29.5836	27.4889	17.7307	33.5268	23.1675	18.8719	39.8594	37.282	112.949	76.977	122.063
1700007K09Rik	0.258859	0	0	0	0	0	0	0	0	0	0	0
1700007K13Rik	0.101819	0	0.175086	0.491792	0	0.109784	0.0329041	0	0.099396	0.227351	0.522978	0.132365
1700007L15Rik	5.2878	6.2437	5.15907	3.8039	9.09529	8.00636	3.96303	3.25029	5.71114	14.3193	12.2798	10.0919
1700007P06Rik	1.67779	4.14697	3.39424	2.50266	2.50756	2.02188	1.02062	1.93148	1.54152	3.52596	1.90097	1.53963
1700008A04Rik	0	0	0	0	0	0	0	0	0	0	0	0
1700008F21Rik	0	0	0.331919	0	0.250784	0.234138	0	0	0.211983	0	0	0.282296
1700008I05Rik	0	0	0	0	0	0	0	0	0	0	0	0
1700008J07Rik	0.466142	0.673904	0.408645	0.761538	0.506677	0.473046	1.15196	0.907153	2.06112	2.69396	3.06327	2.13879
1700008K24Rik	0	0	0	0	0	0	0	0	0	0	0	0
1700008O03Rik	0.0864092	0.0685057	0.148589	0	0.0997933	0	0.251319	0.120791	0.590473	0.385886	0.665745	0.449331
1700008P02Rik	0	0	0	0	0	0	0	0	0	0	0	0
1700008P20Rik	0	0	0.10269	0	0	0.19317	0.086844	0.125219	0.262336	0.200016	0	0.349352
1700009C05Rik	0	0	0	0	0	0	0	0	0	0	0	0
1700009J07Rik	0	0	0	0	0	0	0	0	0	0	0	0
1700009N14Rik	0	0	0	0	0	0	0	0	0	0	0	0
1700009P17Rik	0	0.116708	0	0	0	0	0	0.171485	0	0	0	0
1700010B08Rik	0.176564	0.139981	0.101206	0.106603	0	0.285567	0.085589	0.4525	0.430909	0.591376	0.113363	0
1700010D01Rik	13.4605	17.4028	13.2944	18.2542	28.2208	37.2887	7.2945	15.1495	11.1186	40.2286	19.4118	17.4987
1700010I02Rik	0	0.417514	0.150931	0.635915	0.3041	0	0.085094	0.122695	0.257049	0	0.33812	0.684623
1700010I14Rik	10.6929	9.14287	6.44292	12.0746	10.2839	10.6638	4.41087	6.87007	5.5577	8.23037	11.2001	9.25145
1700010J16Rik	0	0.0709129	0	0	0	0.0964434	0.144528	0.208392	0.0873173	0	0	0
1700010K23Rik	0	0	0	0	0	0	0	0.330464	0	0	0	0
1700010M22Rik	0	0	0	0	0	0	0.0723165	0	0	0	0	0
1700011A15Rik	23.5101	11.4328	8.96727	12.5587	21.4992	12.1564	3.7282	8.06347	3.75403	4.29333	2.91791	3.74941
1700011B04Rik	0.275183	0.545417	0.157734	0.664578	1.27123	0.296712	0	0.448789	0.671587	0.614457	0	0.357741
1700011E24Rik	0	0.0753242	0	0	0	0	0.0307037	0	0	0.212147	0	0
1700011F03Rik	0.607872	1.60641	0.813007	0.489345	1.40405	1.4201	0.098221	0.755327	0.989013	1.58354	0.260188	0.263413
1700011F14Rik	21.6106	26.9076	19.4145	20.9933	30.7974	22.2558	8.30445	15.2661	10.5482	24.4365	19.1226	16.8384
1700011H14Rik	0.317194	0.0502947	0.181815	0.153207	0	0.273608	0	0.0295603	0.123859	0.424958	0	0
1700011I03Rik	0	0	0	0	0	0	0	0.0746173	0	0	0.102814	0.312265
1700011J10Rik	8.81067	11.7618	9.87767	15.0198	26.3362	19.0698	3.05665	4.13564	7.01993	11.1386	9.40037	5.22166
1700011L22Rik	0	0	0	0	0	0	0	0	0	0	0	0
1700011M02Rik	0	0	0	0	0	0	0	0	0	0	0	0
1700012A03Rik	2.66362	1.77113	1.82228	0.830031	1.48848	2.77936	1.72157	1.52141	1.67757	3.6453	1.76533	1.45211
1700012A16Rik	4.47986	4.10414	3.19553	6.53149	5.36537	5.43861	3.91424	2.70596	3.49862	6.59462	10.8233	4.70223
1700012B07Rik	0.0831162	0.461126	0.0588069	0.301097	0.479957	1.27129	0.495806	0.337836	0.97368	1.48474	0.317901	1.33963
1700012B09Rik	2.28614	1.4097	0.655205	0.460094	3.96037	1.36944	0.533575	0.473449	1.23986	1.70158	0.97854	0.825558
1700012B15Rik	0.984213	0.55735	0.120889	0.339559	0.48714	0.227403	0.54525	0.425851	0.549027	0.31395	2.07628	0.639744
1700012D01Rik	0.99537	0.493209	0.142635	0.150241	0.287386	0.939088	0.201043	0.637735	0.364383	0.55564	0.798843	1.13224
1700012D14Rik	2.29988	4.5584	4.28442	2.43001	6.9723	3.40974	0.510975	1.80843	0.841933	4.81444	2.21495	1.6818
1700012I11Rik	0.951125	1.74013	1.04843	1.1485	1.18294	1.57775	0.30737	0.750013	0.857073	0.653467	0.939488	0.28534
1700012L04Rik	0	0	0	0	0	0	0	0	0	0	0	0
1700012P22Rik	0	0	0	0	0	0	0	0	0.0776533	0	0	0
1700013D24Rik	0.370243	0.293531	0.424444	0	0	0	0	0	0.180717	0.413358	0.237713	0
1700013F07Rik	0	0	0	0	0	0	0.050882	0	0	0	0	0
1700013G23Rik	1.12782	1.63925	0.64646	0	1.95376	1.01338	0.97192	0.525522	0.917487	0.839433	0.72411	0.733086
1700013G24Rik	0	0	0	0	0	0	0	0	0	0	0	0
1700013H16Rik	0	0	0	0	0.0691708	0	0	0	0	0	0	0
1700013N18Rik	0	0	0	0	0	0	0	0.0435269	0	0	0	0
1700014N06Rik	0	0	0	0	0	0	0.023364	0.0336881	0	0	0	0
1700015E13Rik	0	0	0	0	0	0	0.0387866	0.0559257	0.351497	0.535992	0.462356	0.156029
1700015F17Rik	0	0	0	0.291575	0	0	0	0	0	0	0.155032	0
1700015G11Rik	16.9183	9.73092	6.65514	4.00571	13.7921	7.86904	1.28644	5.87383	4.20989	11.1108	0.851946	2.58752
1700016C15Rik	0.224187	0.177737	0.128503	0.135355	0.776736	0.483453	0.108674	0	0	0	0.143939	0
1700016D06Rik	0.346129	0.365884	0.495999	0.348298	0.466365	0.373208	0.41014	0.322567	1.29526	1.15931	1.03708	2.24985
1700016G22Rik	0	0	0	0	0	0.169331	0	0	0	0	0	0
1700016H13Rik	3.77235	6.12802	2.64187	5.3563	6.68533	4.89135	3.00533	3.96375	5.67026	9.87924	14.9136	7.22042
1700016K19Rik	1.61888	1.14836	0.634903	0.823085	1.47602	1.46992	0.385489	0.75434	0.748593	0.570757	0.76587	0.886129
1700016L04Rik	0.346126	0.137206	0.0495996	0.208977	0	0	0	0	0	0	0.111115	0.449968
1700016L21Rik	0	0	0	0	0	0	0	0	0	0	0	0
1700016M24Rik	0	0	0	0	0	0	0	0	0	0	0	0
1700016P04Rik	0	0	0.155624	0	0	0.292743	0	0.12651	0	0	0	0
1700017B05Rik	10.0615	4.04473	2.70963	5.08437	2.17781	5.54271	6.17745	7.75767	4.2491	1.38432	2.4712	2.97197
1700017D01Rik	0	0	0.141485	0	0.285068	0	0.0398841	0.0287541	0	0.137789	0.237719	0.320888
1700017G19Rik	0	0	0	0	0	0	0	0	0	0	0	0
1700017J07Rik	0	0	0	0	0	0	0	0	0	0	0	0
1700017N19Rik	0	0	0	0	0	0	0	0	0	0	0	0
1700018A04Rik	0	0	0	0	0	0	0	0	0	0	0	0
1700018A14Rik	0	0	0	0	0	0	0.0778795	0.0561463	0	0	0	0.156644
1700018B08Rik	21.4797	22.5582	17.069	21.895	36.0825	27.7471	6.73865	13.7133	13.4117	31.4556	24.4476	17.2257
1700018B24Rik	62.8482	67.45	52.8365	57.8789	121.922	84.077	27.1136	41.1447	49.6737	141.152	78.1755	68.7592
1700018C11Rik	0	0	0	0	0	0	0	0	0	0	0	0
1700018F24Rik	0	0	0	0	0	0	0	0	0	0	0	0
1700018G05Rik	0	0	0	0	0	0	0	0	0	0	0	0
1700018L02Rik	0.175719	0.139311	0	0.495097	0	0.189467	0.189287	0.245637	0.285897	0.130788	0.45128	0.380728
1700018L24Rik	0	0	0	0	0	0	0	0	0	0	0	0
1700019A02Rik	0	0	0	0	0	0.311442	0	0	0.140986	0	0.185452	0
1700019B03Rik	2.12456	3.1281	1.78941	1.98953	3.95586	2.89853	0.448379	1.35363	0.677227	2.03311	1.44758	1.40916
1700019B21Rik	0.313281	0	0	0.378293	0	0.337791	0.60745	0.850167	0.611657	4.89672	0.603414	1.01818
1700019D03Rik	17.9395	19.9115	12.6173	17.9153	35.8368	24.6754	6.42415	12.6065	16.282	26.1995	24.2812	19.9178
1700019E08Rik	0	0	0	0	0	0.152831	0	0.0660465	0	0.316495	0	0
1700019E19Rik	274.789	239.412	187.142	256.355	439.384	355.805	124.876	158.235	162.421	527.342	407.875	255.069
1700019G17Rik	0.526852	0.724525	0.362563	0.398434	0.457195	0.354306	0.63792	0.470703	1.22359	1.19343	0.958662	0.943483
1700019G24Rik	0	0	0	0.237194	0	0.635395	0	0.274589	0.767027	0.87722	0	0
1700019L03Rik	0.207654	0.131704	0.0952213	0.150448	0.0959273	0.13434	0.214741	0.0774073	0.202714	0.0927343	0.373307	0.107981
1700019M22Rik	0	0	0	0	0	0	0.0493557	0.42699	0	0	0	0
1700019N12Rik	0	0	0	0	0	0	0	0	0.103358	0	0	0
1700019N19Rik	0	0	0	0	0	0	0	0	0	0	0	0
1700019O17Rik	0	0	0	0	0	0	0	0	0	0	0	0
1700020A23Rik	0	0	0.109084	0	0	0	0	0	0	0	0	0
1700020C07Rik	0.105511	0	0.0604787	0.127407	0.121854	0.113766	0.0340975	0.147493	0.206002	0.942385	0.948405	0.137166
1700020D05Rik	0.0749589	0	0	0	0	0	0.096896	0	0.0731753	0	0.0962542	0
1700020G17Rik	0	0.357879	0.0862487	0	0	0	0.0972525	0.0701133	0	0	0	0
1700020I14Rik	6.1761	9.32126	6.03537	4.45679	7.22749	7.08601	2.92942	4.61357	4.83315	11.7262	6.02232	7.94187
1700020L24Rik	0	0	0	0	0	0.181213	0.0543125	0	0.0820327	0	0	0
1700020M21Rik	0	0	0	0	0	0	0.180295	0.064991	0	0	0	0.543962
1700020N01Rik	0.213856	0	0.122581	0	0	0	0.0460737	0.0996493	0.139179	0	0.457685	0.0926716
1700020N15Rik	0	0	0	0	0	0	0	0	0	0	0	0
1700020N18Rik	0	0	0	0	0	0	0	0	0	0	0	0
1700020O03Rik	8.6006	5.68435	4.06264	9.94853	3.47552	6.95068	5.75015	4.85813	4.43076	3.78211	3.10414	6.17834
1700021C14Rik	71.2344	74.1345	54.3575	37.5492	75.9006	57.0706	17.9602	39.7696	37.0303	51.2142	31.4345	30.9641
1700021F05Rik	31.602	35.8017	25.6827	12.5428	29.1772	25.4372	17.7228	22.4777	23.0301	50.9083	36.0585	26.3205
1700021F07Rik	51.1652	53.9745	40.6261	24.9833	62.4806	48.5359	20.6458	39.3444	53.0866	85.5289	46.8522	58.3371
1700021K19Rik	77.0789	38.7265	25.7375	54.6252	25.8314	48.8931	35.0403	36.8661	38.4596	26.19	26.8424	45.8999
1700021N21Rik	0	0	0	0	0	0	0	0	0	0	0	0
1700022A21Rik	0	0	0	0	0	0	0	0	0	0	0	0
1700022A22Rik	0	0	0	0	0	0	0	0	0	0	0	0
1700022E09Rik	0	0.267315	0.193269	0	0	0	0.108964	0	0	0	0	0
1700022H16Rik	0	0	0	0	0	0	0	0	0	0	0	0
1700022I11Rik	0	0	0	0	0	0	0.0112111	0	0	0	0	0
1700022P22Rik	0	0.432417	0.312637	0	0	0	0.264394	0.254149	0	0	0	0.70906
1700023A16Rik	4.24886	4.32445	2.86328	4.0906	7.42677	5.81945	1.03909	2.00657	1.40127	5.12826	3.8339	2.01535
1700023C21Rik	0	0	0	0	0	0	0	0	0	0	0	0
1700023E05Rik	2.58078	2.74939	1.9878	3.21373	3.86536	4.0436	0.93827	2.10447	1.33842	2.97135	1.50164	1.99206
1700023F02Rik	0	0.341188	1.97343	2.07865	2.98208	0.928049	0.278151	0.20053	0.420116	0	1.10523	2.23786
1700023F06Rik	0	0	0	0	0	0	0	0	0	0	0	0
1700023L04Rik	15.878	18.8825	15.7524	22.6737	39.5759	27.4215	11.248	17.3325	22.8565	52.5804	50.1125	40.409
1700024B18Rik	0	0	0	0	0	0	0	0	0	0	0	0
1700024F13Rik	0.788268	0.520786	0.150611	0.317283	1.97245	0.708282	0.38211	0.673393	0.256504	0.586708	0.674806	1.02476
1700024G13Rik	0.314752	0	0.180415	0.380069	0	0.339377	0	0.146663	0	0	0	0
1700024P03Rik	0	0	0	0	0	0	0	0	0	0	0	0
1700024P04Rik	0	0	0	0	0	0	0	0	0	0	0	0
1700024P16Rik	13.4394	11.6956	7.69147	12.0266	8.71107	12.3116	6.07365	6.97107	7.03787	5.72263	7.99999	10.5099
1700025B11Rik	1.75546	1.94844	0.80498	1.27185	2.02737	1.32496	1.36153	2.78115	3.08465	4.70373	5.63545	2.05391
1700025C18Rik	0	0	0.0703153	0	0	0.26454	0.0396434	0.114322	0.119754	0	0.157523	0.159475
1700025E21Rik	1.02931	1.27907	1.04806	0.519504	1.55269	1.27568	0.353208	0.476128	0.68248	0.240162	0.330301	0.769037
1700025F22Rik	1.28762	2.26852	2.13218	1.03655	1.98275	2.00541	0.323644	0.533321	3.07264	6.70865	2.02086	2.2319
1700025F24Rik	1.151	1.33368	1.01499	1.38985	2.45405	1.81383	0.772535	1.15516	1.21004	2.37236	3.75181	1.84161
1700025G04Rik	2.85951	3.88996	2.57043	2.95853	5.04598	3.06943	1.13495	1.79743	1.99837	1.72838	1.90576	2.56974
1700025K23Rik	67.0142	81.1211	59.1163	52.3111	133.595	89.7892	12.9114	37.6122	23.3561	49.5329	28.187	25.0637
1700025K24Rik	0	0	0	0	0	0.122893	0	0	0	0	0	0
1700025M24Rik	0.164657	0.930345	0	0.397661	0.658452	0.710146	0.319278	0.230181	0.26445	0.302441	0.634321	0.214055
1700025N23Rik	27.6574	28.0332	20.3683	16.5927	15.2631	26.7069	11.3138	13.4583	29.9898	29.3146	30.0077	23.6665
1700026D08Rik	0	0	0	0	0	0	0	0	0	0	0	0
1700026D11Rik	0	0	0	0	0	0	0	0	0	0	0	0
1700026F02Rik	0	0	0	0	0	0	0.0710145	0	0	0	0	0
1700026J04Rik	17.9568	21.0007	12.6582	18.3835	12.913	16.716	6.94735	11.3815	13.0111	15.6274	8.84375	16.0218
1700026L06Rik	0.392446	0.103711	0.299931	0	0.151078	0	0.0422749	0.121911	0	0.292098	0.167979	0
1700027A15Rik	0	0	0	0	0	0	0	0	0	0	0	0
1700027A23Rik	0	0	0	0	0	0	0	0	0	0.387531	0	0
1700027D21Rik	0.0542074	0.0859519	0.0932147	0.0654565	0.375622	0.116897	0.0175179	0.101035	0.0529177	0	0.208822	0.0704702
1700027F09Rik	0	0	0	0	0	0	0	0	0	0	0	0
1700027H10Rik	0	0.255582	0	0	0	0.173799	0.10418	0.150216	0.157353	0	0	0.419093
1700027I24Rik	0	0	0	0.299871	0.143401	0	0	0	0	0	0	0
1700027J07Rik	0	0	0	0	0	0	0	0	0	0	0	0
1700028B04Rik	0	0	0	0	0	0	0	0	0	0	0	0
1700028D13Rik	0.596591	2.08112	1.57303	1.87303	2.61819	1.41518	0.347035	0.778373	0.815367	2.39785	1.07251	0.775576
1700028E10Rik	1.37239	1.27426	1.27923	1.20593	2.13962	1.31758	0.783395	0.91116	1.38323	2.89251	1.94858	1.67979
1700028I16Rik	10.397	9.60716	6.41165	8.39861	11.345	9.7415	5.654	7.718	4.75984	12.3282	8.9312	5.77936
1700028J19Rik	7.51993	10.0514	5.98468	4.6528	6.38792	6.23196	3.03269	6.34198	2.85147	5.6896	2.95275	3.87807
1700028K03Rik	21.9573	31.5182	22.1257	29.3495	66.5799	43.4379	5.6611	15.4691	12.5445	28.7953	21.7003	18.2602
1700028M03Rik	0	0	0	0	0	0	0	0	0	0	0	0
1700028P14Rik	1.8401	3.35533	1.89853	1.11098	4.03772	1.58725	1.51636	2.10068	2.60466	5.34138	4.962	1.6745
1700028P15Rik	0	0	0.0537075	0	0.324634	0	0.0302799	0	0	0	0	0.121809
1700029B22Rik	0	0	0	0	0	0	0	0	0	0	0	0
1700029F09Rik	260.547	394.455	287.501	291.601	585.913	429.498	113.302	171.095	163.345	513.119	303.808	298.741
1700029F12Rik	4.9254	6.44103	6.54947	4.90751	7.75517	9.42684	2.75951	3.59044	4.92485	5.3247	6.96192	6.21066
1700029G01Rik	1.08216	0.428872	0.702833	0.261904	0.0832974	0.427736	0.6994	0.974653	0.7044	0.563683	1.01833	0.173369
1700029H14Rik	0	0	0	0	0	0	0	0	0	0	0	0
1700029I01Rik	0.155894	0.167484	0.0628247	0.0254805	0.0929877	0.186309	0.237217	0.291361	0.202177	0.12661	0.0743367	0.329152
1700029I15Rik	0	0	0	0	0	0	0.123032	0	0.371651	0	0	0.494925
1700029J03Rik	0	0	0	0.1261	0.241209	0	0	0	0	0	0	0.135759
1700029J07Rik	2.21628	3.64784	1.6708	1.77443	3.58895	2.57149	0.82521	1.69499	1.03474	2.7971	2.07256	1.75376
1700029J11Rik	0.686412	0.326515	0	0	0.317093	0.148023	0.0443648	0.0639687	0.268032	0	0	0
1700029M20Rik	0	0	0.0133121	0	0	0	0	0	0	0	0	0
1700029N11Rik	0.33845	0	0	0	0.195437	0	0	0	0	0	0.217301	0
1700029P11Rik	7.15217	6.37907	4.22771	7.01707	13.3364	10.1216	2.60025	4.75598	4.43648	8.98318	6.50538	4.84265
1700030A11Rik	3.12602	4.31936	2.55975	1.29419	3.50706	3.08168	1.38544	2.28896	3.05164	6.98008	2.29377	4.06385
1700030C10Rik	19.6539	15.6773	11.6572	16.1614	16.2925	20.5415	4.32522	10.3753	7.76867	10.8591	17.8572	9.61401
1700030F04Rik	0.570877	0.452595	0.163613	0	0	0	0.184487	0.133004	0.557295	0	0	0
1700030F18Rik	10.841	9.17554	7.89347	5.66086	9.47474	11.0573	2.55655	4.36889	3.00331	10.4678	6.5842	5.33265
1700030J22Rik	9.67053	4.67363	3.92321	4.05242	3.13634	7.49895	5.37985	5.67895	7.37133	7.34568	7.96672	5.48222
1700030K09Rik	23.6344	24.4894	15.2799	24.8223	15.6154	21.6313	11.1991	16.5191	12.7969	23.1957	29.2195	18.1134
1700030L20Rik	0.703999	0.806194	0.493203	0.661183	0.722704	0.421709	0.3539	0.728973	1.14541	0.523986	0.904	0.915205
1700030M09Rik	0	0	0	0	0	0	0	0	0	0	0	0
1700030N03Rik	4.47531	3.29462	4.764	0.386001	7.01438	4.13609	0.72313	2.97905	2.49647	5.71023	5.33623	0.831134
1700030O20Rik	8.9286	7.82377	8.0808	7.37679	10.6734	11.6539	1.82236	2.91959	1.83498	1.74883	1.20686	3.46182
1700031A10Rik	0.405469	0.535764	0.387356	0.326408	0.312182	0.14573	0	0	0.131941	0.905372	0.694214	0.175705
1700031F05Rik	0.317085	0.418978	0.424089	0.446701	0.1831	0.341893	0.614825	0.566377	0.82544	2.59607	0.882196	0.549619
1700031M16Rik	1.18241	2.26543	1.41199	1.54676	2.50352	1.06243	0.541325	0.505047	0.76952	2.42019	1.13874	1.66524
1700031P21Rik	0	0	0	0	0.682008	0	0	0	0.576488	0	0	0
1700034E13Rik	0	0	0	0	0	0	0	0	0	0	0	0
1700034F02Rik	0.344957	0.198893	0.323572	0.227195	0.651921	0.338128	0.273636	0.379937	0.428595	0.560173	0.684582	0.529988
1700034G24Rik	0	0	0	0	0	0	0	0	0	0	0	0
1700034H14Rik	38.1617	41.7203	34.0405	47.741	93.9243	55.7327	21.3775	29.7477	26.1957	76.4937	56.9115	47.5375
1700034H15Rik	0.0881562	0.128133	0.075796	0.0887086	0.169685	0.158422	0.090215	0.260159	0.186461	0.524917	0.433937	0.248309
1700034I23Rik	0	0	0	0	0	0	0	0	0	0	0	0
1700034J05Rik	0	0	0	0	0	0	0	0	0	0	0	0
1700034K08Rik	32.5422	52.5374	32.6429	26.435	41.1701	41.9463	10.5165	13.785	12.5627	38.3134	19.564	19.8065
1700034O15Rik	0	0	0	0	0	0	0	0	0	0.254022	0	0
1700034P13Rik	2.55733	1.08883	0.651491	1.77276	1.20325	0.306379	2.37218	2.11845	1.20201	1.05746	2.06761	1.84698
1700036G14Rik	0	0	0	0	0	0	0	0	0	0	0	0
1700037C18Rik	0.0684116	0.108474	0.11764	0.165217	0.079008	0.368819	0.132649	0.350651	0.534271	0.152756	0.790622	0.177872
1700037H04Rik	3.06342	1.6347	0.506522	1.92071	0.88448	2.09619	1.42786	1.94901	2.35792	2.63089	5.59799	1.68489
1700039E15Rik	1.39936	1.01433	0.412512	0.772458	0.41557	0.991521	0.542665	0.987393	1.36606	0.624925	1.38618	0.987554
1700039E22Rik	0	0	0	0	0	0	0	0	0	0	0	0
1700040I03Rik	72.2241	81.9285	54.3517	67.8948	103.575	89.6919	39.5395	50.3621	59.4991	122.804	127.588	87.1767
1700040L02Rik	0	0	0	0	0	0	0.114561	0.055061	0	0	0	0
1700040N02Rik	0.125962	0	0.108301	0.0760509	0.0727363	0.135817	0.0203532	0.205429	0.122965	0	0.242621	0
1700041C23Rik	0	0	0	0	0	0	0	0	0	0	0	0
1700041M19Rik	0	0	0	0	0	0	0	0	0	0	0	0
1700042B14Rik	24.3792	47.8084	29.099	43.465	93.1612	50.6403	12.6983	17.8751	27.9291	78.4525	49.2597	53.0396
1700042G07Rik	0	0	0	0	0	0	0	0	0	0	0	0
1700042G15Rik	0	0.027215	0	0.041451	0	0	0	0.031997	0	0	0	0
1700042O10Rik	0	0	0	0	0	0	0	0	0	0	0	0
1700044C05Rik	0.266	0.210886	0.101647	0.107067	0.409601	0.0956035	0	0.123947	0	0	0.113856	0
1700044K03Rik	0	0	0	0	0	0	0	0	0	0	0	0
1700045H11Rik	0.157045	0.373518	0.0900173	0	0.18137	0	0.304507	0	1.07316	2.10399	2.0166	0.816639
1700045I19Rik	1.92073	1.76837	1.10095	0.897801	2.57602	1.0689	2.06236	2.48288	2.05649	20.7523	2.78464	2.49697
1700046C09Rik	0	0	0	0	0.394149	0.551981	0.110292	0.238541	0.333166	0	0.219122	0
1700047G03Rik	0.768443	0	0	0.231977	0	0	0	0.0447583	0	0.428964	0	0
1700047L14Rik	0.197064	0	0	0	0	0	0	0	0	0	0	0
1700047M11Rik	4.18257	3.21548	3.05128	2.75483	4.24491	4.37313	0.696305	2.71669	0.618644	1.98105	0.97651	1.64769
1700048M11Rik	2.40855	3.81903	3.01216	1.32199	5.56323	4.95788	1.55672	2.2446	4.70249	7.82262	6.18561	3.41579
1700048O20Rik	9.95903	9.86947	6.667	7.85262	9.78494	9.97689	1.83737	5.02149	5.00615	5.39343	3.57882	3.28502
1700049E15Rik	0.0852041	0.743053	0.341871	0	0.0984015	0.27561	0.60577	0.158808	1.49719	1.71227	0.43764	0.996896
1700049E22Rik	0	0	0	0	0	0	0	0	0.196819	0	0	0
1700049G17Rik	0.0616596	0.303081	0.113098	0.238256	0.113936	0.199451	0.107602	0.206864	0.0722313	0.0275359	0.047506	0.240474
1700049L16Rik	0	0	0	0	0	0	0	0	0	0	0	0
1700051A21Rik	0	0	0	0	0	0	0	0	0	0	0	0
1700052I22Rik	0	0	0	0	0	0	0	0	0	0	0	0
1700052K11Rik	0.055312	0.109629	0.0792613	0.0333952	0.095819	0.298197	0.250248	0.128867	0.26998	0.494025	0.568206	0.107859
1700052N19Rik	1.17147	1.23059	1.07437	1.09629	0.710282	1.38943	1.84556	1.50112	1.77257	2.41959	1.05299	0.723387
1700054A03Rik	0	0	0	0	0	0	0	0	0	0	0	0
1700054K19Rik	0	0	0	0	0	0	0	0	0	0	0	0
1700054M17Rik	0	0.803848	0.435885	0.612169	0.292744	0	0.409581	0.236227	3.21686	2.83	1.62747	2.3067
1700054N08Rik	3.1177	2.56982	1.29065	2.71894	1.97176	2.081	2.09503	1.94851	2.51211	3.86751	2.35122	2.57336
1700054O13Rik	0	0	0	0	0	0	0	0	0	0	0	0
1700055C04Rik	0	0	0	0	0	0	0	0	0	0	0	0
1700055N04Rik	0	0	0	0	0	0	0	0	0	0	0	0
1700056E22Rik	5.92499	2.47564	1.10147	1.54693	1.47951	2.58995	2.48399	3.58162	3.36098	2.50295	11.9264	2.7063
1700057G04Rik	0	0	0	0	0	0	0	0	0	0	0	0
1700057H15Rik	0	0	0	0	0	0	0	0	0	0	0	0
1700057K13Rik	4.48942	5.79248	4.44024	4.5707	11.9962	5.97963	1.33703	3.77364	2.40613	6.87951	3.84322	2.28874
1700058G18Rik	0	0	0	0	0	0	0	0	0.108629	0.49694	0.28578	0.867966
1700060C16Rik	0	0	0	0	0	0	0	0	0	0	0	0
1700060C20Rik	0	0	0	0	0	0	0.0511455	0	0	0	0	0
1700061F12Rik	5.48832	7.06174	5.93077	6.62725	16.4175	10.3802	0.726895	2.80891	0.966147	2.81259	0.808731	1.40358
1700061G19Rik	0.02714	0.0860669	0.0466696	0.16386	0.156719	0.0292633	0.078936	0.0758773	0.0264943	0.0606009	0.174251	0
1700061I17Rik	0.0695017	0.165304	0.0398381	0	0.0401335	0.0749392	0	0	0.0339241	0.232786	0	0.0451764
1700061J05Rik	0.662233	0.131253	0.0948953	0.0999532	0	0.178507	0.0535015	0.0771427	0.404046	0	0.271121	0.215223
1700063A18Rik	0	0	0	0	0	0	0	0	0	0	0	0
1700063D05Rik	6.53249	5.75444	3.53638	3.6519	4.331	5.47833	3.08841	4.73497	6.61325	6.21273	6.99027	6.13333
1700063O14Rik	1.06059	0.336335	0.364754	0.256135	0.734916	0	0	0.197678	0.20707	0.473636	0.272378	0
1700064J06Rik	0	0	0	0	0	0	0	0	0	0	0	0
1700064M15Rik	0.138528	0.549127	0.714633	0	0.319969	0.149365	0.31337	0.322745	0.67616	0.309318	0.889412	0.360174
1700065D16Rik	0.0475981	0.113208	0	0.0287378	0	0.025661	0.069219	0.066537	0.116164	0.0531409	0.152801	0.154695
1700065I16Rik	0	0.238588	0.114999	0	0.115852	0.324486	0	0.280456	0.293781	0.671973	0.51525	0.130409
1700065I17Rik	0	0	0	0	0	0.182971	0.164518	0	0	0.757825	0.871618	0.661816
1700065J11Rik	0	0	0	0	0	0	0	0	0	0	0	0
1700065J18Rik	0	0	0	0	0	0	0	0	0	0	0	0
1700065O20Rik	0	0.0972554	0.0703153	0	0	0	0	0.0571609	0	0	0	0
1700066B17Rik	0	0	0	0	0	0	0	0	0	0	0	0
1700066B19Rik	0.0531236	0.0210583	0	0.0641477	0	0	0.0343352	0	0	0.11862	0.0682156	0.345306
1700066J24Rik	0	0	0	0	0	0	0.0391714	0	0	0	0	0
1700066M21Rik	25.0428	30.6019	18.8894	44.2936	10.0685	20.6804	21.6586	24.4857	29.3193	9.87934	5.42951	48.5929
1700066N21Rik	0	0	0	0	0	0	0	0	0	0	0	0
1700066O22Rik	0	0	0	0	0	0	0.0261145	0	0	0	0	0
1700067G17Rik	0	0	0	0	0	0	0	0	0	0	0	0
1700067K01Rik	66.3676	70.7793	32.6299	77.8768	69.7524	72.8325	20.7522	35.4213	26.2949	29.7625	61.8664	24.3674
1700067P10Rik	0	0	0	0	0	0	0	0	0	0	0	0
1700069L16Rik	1.09964	1.84046	0.630307	1.47537	1.97549	0.790444	0.118455	0.284661	0.715647	0.545639	1.56893	0.63535
1700069P05Rik	0	0	0	0	0	0	0	0	0	0	0	0
1700071K01Rik	0	0	0	0	0	0	0	0	0.0715087	0	0	0
1700071M16Rik	0	0	0	0	0	0	0	0	0	0	0	0
1700072B07Rik	0	0	0	0	0	0	0	0	0	0	0	0
1700072E05Rik	0	0	0	0	0	0	0	0	0	0.484874	0.185894	0
1700072O05Rik	0	0.104382	0	0	0	0	0	0	0	0	0	0
1700073E17Rik	0	0	0	0	0.0160535	0	0	0	0	0	0	0
1700074H08Rik	0	0	0	0	0	0	0	0	0	0	0	0
1700074P13Rik	0	0	0	0	0	0.045649	0	0	0	0	0	0
1700080E11Rik	0	0	0	0	0	0	0	0	0	0	0	0
1700080N15Rik	0	0	0	0	0	0	0	0.123762	0	0	0	0
1700080O16Rik	0.0488734	0.154989	0.0560282	0.0590156	0	0.263486	0	0	0	0.10913	0	0.063536
1700081H04Rik	0	0	0	0	0	0	0	0	0	0	0	0
1700081H22Rik	0	0	0	0	0	0	0	0	0	0	0	0
1700081L11Rik	17.3743	10.0137	7.01547	10.2049	6.01034	12.1787	8.16725	9.89313	9.0706	5.83599	4.81985	10.6872
1700084C01Rik	0	0	0	0	0	0	0	0.0460625	0	0	0	0
1700084E18Rik	2.12483	1.05286	0.761213	0	2.1472	2.86383	10.3	7.42573	22.2984	32.6186	20.1225	26.9324
1700084F23Rik	4.50913	8.87951	6.46155	8.25512	17.4705	9.25331	2.02127	5.04941	5.32482	11.6924	8.59184	7.18558
1700084J12Rik	0	0	0	0.139978	0	0	0.0374619	0	0	0	0	0
1700085B03Rik	0	0	0	0	0	0	0	0.0735487	0	0	0.202692	0
1700085C21Rik	0	0	0	0.0840196	0.0803578	0	0.0224859	0	0	0	0	0
1700086L19Rik	0.596009	0.472519	0.113875	0.599744	1.03249	0.321317	0.256398	0.277719	0.872747	0.665411	0.127552	0.645681
1700086O06Rik	2.86012	5.20364	2.88441	2.29685	8.7229	6.40675	1.76791	2.31092	4.29349	8.02614	7.49309	4.61343
1700088E04Rik	0.698856	1.15429	0.70102	0.0703236	1.27791	0.690738	0.489331	0.786967	1.30761	1.69052	1.19653	1.43849
1700090G07Rik	0.11148	0	0.0638999	0	0	0	0.0360263	0.155837	0	0	0	0
1700091E21Rik	0	0	0	0	0	0	0	0	0	0	0	0
1700092C02Rik	0	0	0	0	0	0	0	0	0	0.882393	0	0
1700092C10Rik	0	0	0	0	0	0	0	0	0	0	0	0
1700092E19Rik	0	0	0	0	0	0	0	0	0	0	0	0
1700092K14Rik	0.639329	0	0	0	0	0	2.68591	1.19162	3.43265	12.1342	11.4934	5.40237
1700092M07Rik	3.81313	1.37412	0.596092	1.67434	0.400341	1.49507	4.03287	1.93831	1.692	2.32209	5.78667	5.8584
1700093K21Rik	12.1465	11.6628	7.9706	6.64391	10.9545	11.8744	3.59645	5.79125	8.083	19.1603	9.38322	9.67841
1700094D03Rik	2.3229	3.11399	2.55401	1.93796	3.31678	2.43632	2.75703	3.91627	4.32911	9.572	8.10784	9.33389
1700094J05Rik	7.01049	1.89337	1.98711	3.90707	2.04633	2.57503	3.08711	2.26152	1.57931	2.23625	4.64945	0.600904
1700094M24Rik	0	0	0	0	0	0	0	0	0	0	0	0.172649
1700095A21Rik	0.141252	0.61592	0.242895	0.852823	0.489393	0.152303	0.159767	0.131637	0.551565	0.630804	0.0906905	0.550887
1700095B10Rik	0	0	0	0	0	0	0	0	0	0	0	0
1700095B22Rik	0	0	0	0	0	0	0	0	0	0	0	0
1700096J18Rik	0	0	0	0	0	0	0	0	0.238543	0	0	0
1700096K18Rik	0.686976	0.894763	0.506279	1.0073	0.906723	0.899449	0.45987	0.503024	1.38917	2.08179	1.07117	1.4672
1700097N02Rik	25.1608	19.8721	13.8212	16.5721	27.0768	23.0188	8.80865	13.1895	16.933	28.5164	17.3782	14.9918
1700100L14Rik	0.127805	0	0.146515	0.771635	0.295202	0.137804	0.165208	0.119105	0.998113	0.570752	0.656454	0.332296
1700101E01Rik	0.588225	0.59959	0.470122	0.405882	0.873432	0.590802	0.325874	0.078312	0.410164	1.83137	0.755336	0.109243
1700101I11Rik	0	0	0	0	0	0	0	0	0	0	0	0.263851
1700101O22Rik	0.897241	0	1.02859	0	0	0	0	0	0	0	0	0
1700102H20Rik	0.925268	2.68974	0.707153	1.11729	2.49339	1.99533	2.07766	1.14972	2.98749	2.75473	8.71305	2.80669
1700102P08Rik	0.41001	0.108353	0.235017	0.247548	0.473518	0.0736813	0.57417	0.0955253	0.333546	1.22068	0.614241	0.71069
1700104A03Rik	0	0	0	0	0	0	0	0	0	0	0	0.12507
1700105P06Rik	0	0	0	0	0	0	0.168737	0.162199	0.67962	0	0.223492	0.452523
1700106J16Rik	0	0	0	0	0	0	0	0	0	0	0	0
1700106N22Rik	51.5447	57.1795	39.6394	58.0002	95.3484	65.338	20.2542	32.8691	28.5877	68.8135	60.0902	48.5523
1700108F19Rik	0	0	0	0	0	0	0	0.128613	0	0	0	0
1700108J01Rik	0	0	0	0	0	0	0	0	0	0	0	0
1700108M19Rik	0	0	0	0.262826	0	0	0.0432946	0	0.39235	0	0	0.174163
1700109F18Rik	0	0	0	0	0	0	0	0	0	0	0	0
1700109G14Rik	0.102847	0.0815377	0.0589515	0.12419	0.118777	0.443573	0.199419	0.191692	0.4016	1.83718	0.660326	0.802213
1700109G15Rik	0.678061	0.268785	0.582993	0.818772	0.783087	0.73111	0.109562	0.631905	0.330964	0	0.870694	0
1700109H08Rik	0.239103	0.568687	0.274107	0.433083	0.276138	0.51562	0.115904	0.334241	0.466829	0.266947	0	0
1700109I08Rik	0.31801	0	0	0	0	0	0	0	0	0	0	0
1700110C19Rik	0.117936	0	0.0676007	0	0	0	0.0381128	0	0	0.26334	0.454323	0
1700110I01Rik	0.0407823	0	0	0	0.0470992	0	0	0	0	0	0	0
1700110K17Rik	0	0	0	0	0	0	0	0	0	0	0	0
1700110M21Rik	0.0736936	0.116849	0.0422409	0.13348	0	0.0397295	0.107168	0.188862	0.07194	0.0822752	0.0473147	0.0479012
1700111N16Rik	0.131663	0.156575	0.264141	0	0.228085	0.354909	0.170195	0.245401	0.449856	0.734975	0.422669	0.256745
1700112E06Rik	2.33305	4.24736	3.56612	3.96495	6.48656	5.68334	0.921505	2.49635	2.36189	2.31532	4.21639	2.58366
1700112H15Rik	2.98005	4.47207	3.41631	6.16881	5.65412	4.36077	1.37578	3.02516	3.94813	2.61413	5.46667	4.28918
1700113A16Rik	7.37175	4.84958	3.77595	2.74622	5.88705	7.18746	1.59664	2.48487	4.21063	8.58041	5.94144	5.09753
1700113H08Rik	0	0	0	0	0	0	0	0	0	0	0	0
1700113I22Rik	21.579	18.1483	15.0991	14.9065	28.1769	22.6384	4.96316	8.24333	9.63133	21.2703	13.7923	11.5623
1700119H24Rik	0	0.253575	0	0	0	0	0	0	0	0	0	0.831603
1700120C14Rik	3.98077	4.99696	3.42264	5.608	4.98047	4.29221	2.8945	4.79181	3.88605	3.70361	9.79738	4.74378
1700120E14Rik	0	0.028029	0	0	0	0	0.0114252	0.0494213	0.034513	0.0789423	0	0
1700120G07Rik	0	0	0	0	0	0	0	0	0	0	0	0
1700120K04Rik	0.180207	0	0	0	0	0	0.0582365	0.08397	0	0	0	0.468541
1700121L16Rik	0	0	0.098086	0	0	0.369018	0.0553	0.159473	0.16705	0	0.659207	0
1700121N20Rik	0	0	0	0	0	0	0	0	0	0	0	0
1700122O11Rik	0	0	0	0	0	0	0	0	0	0	0	0
1700123I01Rik	1.0406	1.51249	0.720733	3.14136	2.9043	2.85178	1.80753	1.69709	1.82005	5.80889	3.56327	2.02919
1700123K08Rik	0	0	0	0	0	0	0	0	0.212235	0.161816	0	0.0942106
1700123L14Rik	0	0	0	0	0	0	0	0	0	0	0	0
1700123M08Rik	2.48051	2.86557	1.78743	1.19811	5.8113	2.82741	2.03839	2.50981	4.15114	10.761	4.82332	4.42244
1700123O12Rik	0	0	0	0	0	0	0	0	0	0	0	0.436362
1700123O20Rik	1.30523	1.236	0.519551	0.744265	1.75863	1.52462	3.33928	2.28071	1.76969	8.09568	5.16778	0.989806
1700123O21Rik	0.129704	0.10283	0.148692	0	0.299589	0.279704	0	0.0604376	0.126619	0	0	0
1700125D06Rik	0.517714	0.136815	0.0989173	0	0.199301	0	0.111537	0	0	0.385334	0.443195	0.224344
1700125G02Rik	0	0	0	0	0	0	0	0	0	0	0	0
1700125G22Rik	1.02284	0.442315	0.0532987	0.224563	0.322163	0.701819	0.450742	0.519933	1.81545	1.45339	1.19402	1.45058
1700125H03Rik	0	0	0	0	0	0	0	0	0	0	0	0
1700125H20Rik	0.0792366	0.376915	0.090836	0.287039	0.640568	0.170871	0	0.110764	0	0.176927	0	0
1700126H18Rik	0	0	0	0	0	0	0.09868	0	0	0.681829	0.784211	0
1700128A07Rik	0.197068	0	0.0564794	0.475928	0.455185	0.106243	0	0.13774	0.192379	0.880068	0.632635	0.512381
1700128F08Rik	0.33715	0.160377	0.0386507	0.081423	0.233623	0	0.152536	0.12568	0.0658257	0	0	0
1700129C05Rik	0	0	0	0	0	0	0	0	0	0.158066	0	0
1810006J02Rik	0.0411948	0	0.070838	0	0	0.0444177	0.0399381	0.0575859	0.281503	0.0919839	0.317388	0.107107
1810006K21Rik	428.536	455.235	345.803	193.51	439.4	349.874	155.946	230.285	312.314	627.363	363.473	364.928
1810007C17Rik	2.18182	2.49854	2.50122	1.46366	4.61956	5.09711	2.62448	1.80737	8.283	18.6752	6.69285	10.8728
1810007D17Rik	0	0.270074	0.195263	0	0.262281	0.122436	0	0	0	0	0	0.295237
1810007I06Rik	4.75296	6.4059	3.81413	2.29572	5.48915	2.04993	1.07519	1.99324	2.78393	2.12258	3.05162	4.32523
1810008A18Rik	14.6412	9.3863	5.69983	6.5013	7.96279	7.58235	10.0933	9.22867	6.94533	12.8193	18.2011	4.99948
1810008I18Rik	0.501773	0.795616	0.719033	1.36328	1.44873	0.405772	0.810775	0.759873	1.71442	3.64133	0.644323	1.30462
1810009A15Rik	79.3731	64.3415	50.6083	38.7686	92.5256	81.0954	26.5632	42.4566	48.8995	116.163	74.4378	68.0176
1810009J06Rik	0	0	0	0	0	0	0	0	0	0	0	0
1810010D01Rik	0	0	0	0	0	0	0	0	0	0	0	0
1810010H24Rik	12.0818	13.0961	6.92527	6.18178	10.2481	7.8015	3.13234	6.48845	4.33125	6.55384	6.83675	6.38907
1810011H11Rik	0	0	0	0	0	0	0	0	0	0	0	0
1810011O10Rik	0.108415	0.21488	0.0310715	0.130913	0.313018	0.175345	0.0875895	0.0505174	0.105835	0.242079	0.0696074	0.0704702
1810012K16Rik	0.72296	0.573167	0.517997	0.436494	0.626205	0.974402	1.16817	1.43171	2.11727	6.45719	3.01713	3.28949
1810012P15Rik	2.51979	3.15637	2.48425	1.47571	3.20109	2.51316	0.66366	1.59095	1.20532	2.25057	1.94139	1.80166
1810013A23Rik	0	0	0	0	0	0	0	0	0	0	0	0
1810013D10Rik	183.926	217.757	142.544	103.178	183.817	176.71	96.607	163.473	167.861	313.563	207.1	192.195
1810013L24Rik	20.9166	19.5364	17.1741	16.908	16.481	25.1232	8.1726	9.46687	8.33707	11.8788	8.59484	12.6211
1810014B01Rik	0.43144	0.615686	0.34622	0.260486	0.548093	0.465194	0.362507	0.442278	0.547527	0.481681	1.05262	0.560876
1810014F10Rik	0.273949	0.108594	0	0	0	0	0.0885305	0.319127	0	0	0	0
1810018F18Rik	0	0	0	0	0	0	0	0	0	0	0	0
1810019D21Rik	3.78162	3.58047	1.64071	2.85993	1.95714	3.91719	12.0425	5.26695	10.5189	26.2899	17.6472	7.11374
1810019J16Rik	3.46705	3.60174	1.80456	4.76398	2.3939	3.39454	11.1914	8.709	9.22	9.69921	31.8208	10.8276
1810020D17Rik	17.9657	11.0401	10.2656	13.855	23.6095	17.7075	3.60115	8.8156	3.15054	11.2842	5.828	3.8002
1810020O05Rik	0.0724692	0.229816	0.249235	0.350032	0.753246	0.156278	0.163936	0.101304	0.14149	0.161816	0.744458	0.376843
1810021B22Rik	0.271514	0.107629	0.0778153	0.163929	0.156785	0.146378	0.0438718	0.126516	0	0	0	0
1810022K09Rik	177.621	188.987	144.811	144.11	328.642	211.571	71.6255	97.0647	153.12	323.24	192.656	203.103
1810024B03Rik	0.11505	0.273638	0.0659464	0	0.0664353	0.186077	0.05577	0.0536093	0.224626	0.385344	0.147735	0.523483
1810026B05Rik	0.111324	0.0984788	0.0997253	0.140772	0.120532	0.0978834	0.0921235	0.0620603	0.105199	0.614653	0.186268	0.169853
1810026J23Rik	4.40786	3.85384	2.10154	4.42719	2.21227	4.37517	5.6446	2.62017	2.03085	4.78318	5.89815	3.45423
1810027O10Rik	35.7919	27.3092	21.1328	24.0469	57.1863	29.3068	9.5664	15.173	19.9659	38.4576	26.6085	24.8392
1810029B16Rik	29.3709	36.8732	24.0448	20.612	42.1409	27.7195	10.9433	17.3246	19.1597	55.5521	35.5852	32.4327
1810030J14Rik	0	0	0	0	0	0	0	0	0	0	0	0
1810030N24Rik	106.128	144.363	109.75	98.4607	209.71	155.794	44.1272	54.2948	92.55	214.71	125.645	121.601
1810030O07Rik	194.447	196.743	133.283	110.655	110.629	173.47	74.227	97.9627	165.492	200.817	194.927	153.173
1810031K17Rik	74.7619	30.2379	18.1169	61.8049	28.957	44.8416	32.9488	39.6333	38.951	28.5315	88.8809	32.6269
1810032O08Rik	0.521009	0.103267	0.0746613	0.157285	0.752163	0.280894	0.459742	0.559901	0.270671	0.873635	0.237358	0.60075
1810033B17Rik	2.83075	1.14821	1.13203	1.1129	3.26921	1.70356	0.702055	1.44173	0.192795	1.02897	0.67627	0.770234
1810034E14Rik	0.267612	0.181855	0.109567	0.0923276	0.309063	0.123664	0.135901	0.124697	0.261245	0.256093	0.196365	0.397598
1810035I16Rik	22.9022	18.964	25.6715	19.6657	24.6863	19.7552	24.8351	46.4809	55.1481	152.279	119.595	140.265
1810035L17Rik	278.999	261.512	200.146	145.12	349.448	266.823	68.7695	125.767	106.227	250.587	132.068	144.416
1810037I17Rik	145.211	117.383	99.246	120.209	242.644	179.865	51.1975	67.4787	90.6153	273.175	165.735	120.672
1810041L15Rik	2.13871	1.37342	0.698767	1.44622	0.963292	2.12155	0.487264	0.468385	0.887327	0.525308	0.398214	1.47358
1810043G02Rik	31.2011	21.5875	12.627	23.8812	17.7332	20.8387	15.1511	19.2131	17.188	21.4858	45.6385	25.6572
1810043H04Rik	181.795	137.614	111.569	137.868	267.368	205.33	80.534	102.476	121.329	317.5	237.499	151.714
1810044D09Rik	13.2144	12.8809	8.94033	4.97011	10.7579	14.2483	7.9808	11.1036	21.5705	32.8925	21.1412	18.587
1810046J19Rik	54.9819	52.8282	32.8772	41.6656	97.7296	67.4563	28.3341	38.1131	42.7402	91.1927	79.6087	49.5633
1810046K07Rik	1.70004	2.56517	1.35167	2.84747	2.78671	2.77913	0.655725	1.0988	0.749493	1.22452	1.90133	0.926803
1810048J11Rik	8.75231	10.213	6.57831	8.1714	13.6056	12.1244	4.39718	7.37327	7.59627	14.3337	10.8108	10.0218
1810049H13Rik	0.302431	0.0799231	0.115569	0.121731	0	0	0.19547	0.234871	0.787293	0.450199	1.0356	0.131055
1810053B23Rik	1.29028	1.32479	0.405312	0.495709	3.03044	1.73181	0.818675	1.28878	0.867167	0.857996	1.78162	0.571474
1810055G02Rik	33.3858	36.4266	20.1383	32.6205	16.188	20.1776	32.6026	43.3617	38.9178	39.5092	65.1706	54.0038
1810058I24Rik	69.3074	65.1057	41.1059	63.8554	125.281	85.0317	27.3256	46.6829	50.6448	110.473	79.0147	67.6146
1810062G17Rik	1.38255	2.80874	1.33729	2.08682	3.99173	2.51558	0.558485	1.36896	0.75918	0.964716	1.55341	2.02199
1810062O18Rik	0.223367	0	0.19205	0	0.128983	0.120421	0.180461	0.156122	0.109027	0	0.286825	0.43557
1810063B05Rik	18.5787	15.3358	12.3406	8.44578	16.9127	18.736	14.0916	13.1892	19.7369	42.9485	24.1374	17.0488
1810063B07Rik	15.5639	14.1382	10.2052	7.55263	14.4469	11.6687	9.73975	11.9153	13.8305	27.2175	19.0143	18.1532
1810064F22Rik	0.757099	0.831091	0.600877	0.597754	1.10977	0.690742	1.30803	1.45183	1.36447	4.03126	2.99134	3.17984
1810065E05Rik	0.338926	0.60458	0.242839	0.102315	0.293567	0.182721	0.136911	0.276373	0.248146	0.189197	0	0
1810074P20Rik	21.0739	20.9401	14.5717	22.8757	16.7207	17.1257	9.826	12.9482	14.5379	8.35451	10.9003	23.8204
2010001E11Rik	0.322928	0.279293	0.134619	0.319043	0.0678085	0.0949615	0.189743	0.177831	0.229269	0.196654	0.0376972	0.419809
2010001M06Rik	0	0.163623	0.118299	0	0.476703	0	0	0	0	0.460836	0	0
2010001M09Rik	1.0443	0.344968	0.0997647	0.315252	0.301512	0.844498	0.140617	0.202752	0.339817	0.971587	0.558739	0
2010002M12Rik	93.2521	164.732	101.653	97.2243	90.7325	108.821	57.5735	84.9233	90.6373	181.337	101.355	158.087
2010002N04Rik	0.0342828	0.0271796	0.098254	0.0413972	0	0	0.033237	0.0638983	0.0334671	0.0765501	0	0
2010003K11Rik	0.0634389	0.301768	0.181815	0	0	0.273608	0.266515	0.206922	0.743153	1.27487	0.244384	0.659769
2010003K15Rik	0	0	0	0	0	0	0	0	0	0	0	0
2010003O02Rik	8.95069	6.70193	8.2658	9.00678	16.6542	11.2595	6.1065	10.1951	14.0775	34.4203	19.7944	37.4937
2010005H15Rik	4.14809	4.18553	2.59382	2.73213	5.00834	2.43961	2.31543	2.02072	1.47251	6.31518	4.11596	3.43163
2010009K17Rik	0	0	0	0	0	0	0	0.0777753	0	0	0	0
2010010A06Rik	0	0	0.0714633	0	0	0	0.0447671	0	0	0.278387	0	0
2010011I20Rik	6.53854	5.83888	3.16097	3.4922	3.25702	4.41599	3.84872	4.92163	4.05073	5.73568	9.34181	5.34763
2010012O05Rik	2.78818	3.21748	2.23744	2.84306	4.32917	3.808	1.20138	1.81887	2.0565	4.01213	2.62554	1.77205
2010015L04Rik	0.246229	0.368733	0.345003	0.26429	0.221175	0.324491	0.53048	0.446187	1.09502	2.8712	1.33499	1.15164
2010016I18Rik	0	0	0	0	0	0	0	0	0	0	0	0
2010106C02Rik	0	0	0	0	0	0	0	0	0	0	0	0
2010106E10Rik	0.290084	0.597932	0.13302	0.140088	0.536024	0.187645	0.224987	0.108125	0.113253	1.16591	0.29797	0.150819
2010106G01Rik	0.564833	0.797089	0.679893	0.900301	0.613181	0.840451	0.419828	0.663243	0.385975	0.807178	0.565732	0.631488
2010107E04Rik	1035.29	1109.97	847.62	1007.05	2066.16	1497.76	377.856	533.187	819.313	1839.38	1086.94	1070.41
2010107G12Rik	0	0.0247872	0.0179211	0	0	0.134845	0	0	0	0	0	0.121935
2010107G23Rik	76.935	38.9819	29.0094	46.571	40.1057	65.5695	19.872	19.4997	31.7915	44.4881	110.608	45.9773
2010107H07Rik	31.609	34.7918	27.4411	24.0869	60.6053	37.3909	14.281	15.4437	35.3507	84.2846	44.5296	37.5015
2010109A12Rik	4.79487	7.03962	5.70039	3.64549	8.20378	4.97852	1.26258	2.23423	6.41441	10.7065	6.3851	4.38645
2010109I03Rik	1.05268	1.20869	1.08195	0.262994	0.712673	0.508812	1.36076	1.35314	2.97661	8.59162	1.11869	4.67177
2010109K11Rik	1.02052	0.576161	0.372247	0.392096	0.535725	0.816938	0.589635	0.547577	0.543405	0.966733	0.873632	0.603041
2010110P09Rik	1.95847	1.85321	1.48471	1.90717	3.93995	1.7711	0.57166	1.11864	0.55506	0.987467	0.811245	0.73917
2010111I01Rik	6.1924	6.15503	3.66601	5.89267	6.70325	5.62053	3.20784	4.6167	4.56538	6.76905	6.52745	6.27193
2010204K13Rik	2.65609	3.33663	2.23283	3.20727	3.90503	2.67297	8.76945	7.01333	16.2261	48.4267	13.1879	14.2721
2010300C02Rik	0.249836	0.0815588	0.0336953	0.159714	0.118808	0.0950761	0.284958	0.150654	0.200852	0.295337	0.169842	0.133737
2010305A19Rik	20.8061	17.2565	13.7345	10.436	18.5101	16.6405	9.4207	12.7738	12.2089	28.3342	21.6672	13.7024
2010308F09Rik	1.13973	0	0.130655	0	0.789752	0.49155	0.220991	0.318642	0	1.52691	0	0
2010310C07Rik	0	0	0	0	0	0	0	0	0	0	0	0
2010315B03Rik	0	0	0	0	0	0	0	0	0	0	0	0
2010317E24Rik	1.2985	0.813602	0.420166	0.404635	0.459562	1.06136	2.99831	1.48335	1.30849	2.71235	6.40063	0.952936
2010320M18Rik	5.30735	3.8496	1.9418	0.68178	4.0428	3.89622	7.7364	5.31439	8.7086	21.9366	17.5453	8.95481
2010321M09Rik	17.0193	23.5632	12.9929	25.3073	15.7466	15.8745	18.3732	21.2298	24.0919	33.938	31.5837	41.719
2200002D01Rik	0	0.639371	0.231132	1.21728	0.465691	0.21739	0.651555	0.187892	0.196819	0	0.517789	0.262104
2200002J24Rik	0	0	0	0	0	0	0	0.0701133	0	0	0	0
2200002K05Rik	0.0684888	0.162895	0.0785153	0.0413508	0.118646	0.110771	0.077466	0.23935	0.0668593	0	0.087946	0.0445181
2210009G21Rik	137.311	140.586	89.282	67.5134	73.2966	102.909	47.5962	65.9813	131.443	148.85	117.435	103.985
2210010C04Rik	0.0315232	0	0	0	0	0.101968	0.0203743	0	0	0	0	0
2210010C17Rik	37.8257	41.8463	27.0657	40.2222	54.5745	49.5497	16.6138	29.0054	34.6686	55.2587	47.9687	40.6259
2210012G02Rik	7.06117	8.62178	5.71745	5.09392	6.23884	6.06471	3.00442	4.56299	4.20701	9.14842	6.53411	6.39152
2210013O21Rik	6.09038	6.75989	3.27616	8.14625	15.4742	10.8101	2.72519	3.4928	4.02463	19.6666	5.29396	5.23777
2210015D19Rik	10.4932	10.3322	7.10627	8.83794	16.7761	11.3946	4.2599	7.02967	6.7804	20.5119	19.9956	10.5829
2210016F16Rik	8.58744	9.73124	5.24331	7.60806	12.4239	10.4167	7.5638	6.9808	11.4357	23.8644	27.5677	14.3491
2210016L21Rik	0.985351	1.38879	0.8472	0.661017	1.32764	0.944391	0.513025	1.83655	0.480953	1.22233	1.40587	0.213494
2210018M11Rik	6.57423	5.65702	3.10657	8.1515	2.61109	4.91013	7.37375	9.69813	9.26667	3.93843	3.27382	11.5483
2210019I11Rik	11.7446	12.6758	7.524	11.3217	13.4498	12.7699	2.45587	6.71427	3.13125	6.61124	5.70298	4.04156
2210020M01Rik	0.0830046	0	0	0	0	0	0.187769	0.27074	0.08103	0.185341	0.213171	0.107907
2210021J22Rik	81.9503	78.0032	47.7432	71.2089	91.688	87.4772	39.4421	64.013	65.7141	117.906	122.976	72.9561
2210039B01Rik	1.09745	1.10208	0.88068	0.97181	1.26744	2.44551	1.96243	1.70458	4.64247	7.3515	2.72451	3.80453
2210403K04Rik	21.7459	25.6261	14.888	32.2093	32.0251	31.4598	9.73235	14.4882	18.2886	24.9495	42.5888	35.4899
2210404J11Rik	1.55394	2.39354	1.67963	1.66196	0.666575	2.29784	1.23392	2.19293	2.16709	2.57755	2.10942	3.23221
2210404O07Rik	1.8113	0.522186	0.660693	0.994175	1.71152	1.42037	0.7982	0.99746	1.28597	4.41214	0.634332	1.07032
2210404O09Rik	0.454329	0.81644	0.39931	0.658333	0.59466	0.326582	0.450257	0.352835	0.68006	0.202894	0.155573	1.57502
2210407C18Rik	0	0.0717534	0	0	0	0	0	0	0	0	0	0
2210408F21Rik	0	0.12323	0	0	0	0	0	0	0	0	0	0
2210408I21Rik	12.7838	19.325	13.05	13.183	19.7586	16.2861	11.5848	11.3383	13.7313	40.2349	19.3393	27.2336
2210409D07Rik	0.481018	0	0	0	0	0	0	0.112069	0	0	0	0.312664
2210409E12Rik	8.46195	9.22443	4.24406	4.25749	13.0302	9.12397	2.16489	6.73587	4.81869	10.2346	6.79121	1.83344
2210411K11Rik	0.0721269	0	0	0	0	0	0.0233088	0.0672173	0	0.322104	0.0926177	0.187531
2210414B05Rik	0	0	0	0	0	0	0	0	0	0	0	0
2210415F13Rik	0	0.115449	0	0	0	0	0.0235278	0	0.213237	0	0.18699	0
2210416O15Rik	0	0	0	0	0	0	0	0	0	0	0	0
2210417A02Rik	10.2405	20.017	11.0313	9.38085	29.159	17.8952	4.22231	7.1576	10.1693	14.587	12.9231	16.2967
2210417K05Rik	0	0	0	0	0	0	0	0	0	0	0	0
2210420H20Rik	0.288844	0.114499	0	0	0	0	0	0.201887	0	0.32248	0	0.18775
2300002M23Rik	15.8581	11.9229	7.51333	21.5514	12.2997	17.5404	8.037	8.7254	11.8819	10.453	33.1373	8.52013
2300003K06Rik	0	0	0	0	0	0	0	0	0	0	0	0
2300005B03Rik	0	0	0	0	0	0	0	0.109483	0	0	0.30171	0
2300009A05Rik	10.5435	7.12971	4.53263	10.2975	9.31154	13.0402	8.3679	6.50238	11.8063	18.3494	16.3263	11.0863
2310001A20Rik	3.13766	2.34123	1.32242	3.34304	1.91841	3.08462	2.85306	2.26473	2.46241	2.67879	3.98955	2.55936
2310001H17Rik	0.167782	0	0.096172	0.14241	0	0	0.162695	0.156384	0.16379	0	0.215448	0.306636
2310001H18Rik	0	0	0	0	0	0	0	0	0	0	0	0
2310001K24Rik	0.479132	0	0.411955	0.867842	0.276673	0	0.309677	0.223259	0	1.60478	0.307625	0.311438
2310002D06Rik	0	0.159317	0	0	0	0	0	0	0	0	0	0
2310002J15Rik	0	0.08394	0	0	0	0	0	0	0	0	0.271912	0.275283
2310002L09Rik	0	0.0642356	0.139327	0	0	0.174724	0	0.113261	0.113648	0.723634	0	0.315992
2310002L13Rik	0.179154	0	0.171151	0	0	0	0.0385976	0.0556531	0	0	0	0
2310003C23Rik	13.3987	9.62208	5.72282	10.3529	9.43014	11.5655	6.441	8.66453	8.47833	11.7683	13.3924	9.21583
2310003F16Rik	701.929	611.102	509.32	556.579	1199.4	811.188	212.723	304.23	342.465	978.393	635.412	512.446
2310003H01Rik	5.73703	2.38014	1.02543	3.45137	1.54361	2.66059	4.84433	5.78725	4.31582	1.97433	4.72642	3.31475
2310003L22Rik	5.24406	5.32623	3.76774	3.47256	7.84252	6.77478	2.17889	3.5133	2.99609	8.79559	4.80991	3.23588
2310004I24Rik	28.3166	36.8895	27.9217	18.9006	29.9637	32.1686	12.4159	20.1344	16.1597	40.1399	22.2309	28.1176
2310004N24Rik	18.2049	13.1839	12.241	13.9506	20.1149	20.5728	11.0026	14.5595	12.987	29.1192	23.2644	15.7018
2310005A03Rik	0.154013	0.122102	0.0294265	0	0.118579	0	0.033181	0.0717647	0	0	0.0659223	0.200218
2310005E17Rik	0	0	0	0	0	0	0	0	0	0	0	0
2310005G13Rik	0.0213385	0.135338	0.171236	0	0.221793	0.23008	0.0620625	0.109373	0.208308	0.0952935	0.082202	0.249663
2310007B03Rik	0	0	0	0	0	0	0	0	0	0	0	0
2310007L24Rik	0	0	0	0	0	0	0	0.0486603	0	0	0	0
2310008H04Rik	23.4217	32.7806	20.0805	38.4897	13.7325	16.0532	7.56905	16.5567	8.44733	6.42572	4.69611	16.2374
2310008H09Rik	1.62987	1.38894	0.954893	1.39509	1.27687	1.39957	1.77599	1.74691	1.98155	2.43022	2.72651	1.64441
2310008N11Rik	9.33323	10.3592	4.57163	5.32767	9.21104	7.50183	1.48066	2.21401	2.15355	3.0313	3.70438	3.52969
2310009A05Rik	14.8482	31.2792	22.6147	16.3927	50.9542	33.392	10.0081	14.6281	25.0555	65.8354	35.9539	35.848
2310009B15Rik	5.82605	5.1468	4.9615	5.82906	9.99656	6.46134	2.79726	3.25768	6.17493	12.6373	6.41245	7.14113
2310010J17Rik	4.18325	3.86925	3.99637	3.36757	4.8312	2.63113	1.23922	1.13705	1.36124	7.00558	3.05804	3.6255
2310010M20Rik	1.26436	1.32134	0.757673	1.17976	1.19471	1.23935	0.817195	1.44609	1.90753	3.97814	1.18077	2.24139
2310011J03Rik	15.0315	9.6868	6.18525	10.2923	9.11632	11.2729	13.9759	13.2453	9.2634	18.6571	34.668	8.73348
2310014F07Rik	0	0	0.0382705	0	0	0	0.06473	0.0933327	0.0651782	0.149083	0	0.173595
2310014L17Rik	0.26168	0.191503	0.080766	0.267371	0.511435	0.368969	0.234181	0.178211	0.471607	0.719145	0.672043	0.706541
2310015A10Rik	0.0263272	0.0104362	0.0301813	0.0317906	0.0456076	0.0567739	0.025524	0	0.0257008	0.029393	0.0169033	0.0171128
2310015B20Rik	1.78922	1.21586	0.146511	0	0.590388	1.378	0.57821	1.42922	1.74665	1.71221	0.984655	1.99372
2310015D24Rik	0	0.0178526	0	0	0	0	0	0	0.0439651	0	0	0
2310016D03Rik	0	0	0	0	0	0	0	0	0	0	0	0
2310016M24Rik	255.781	215.57	165.707	228.981	428.486	299.146	91.5225	153.685	120.194	284.384	237.304	164.193
2310020H05Rik	0	0.0942281	0.0681267	0.143518	0.137263	0.128153	0.153638	0.166145	0.232052	0	0.15262	0.309023
2310021P13Rik	4.70347	1.45294	1.21442	1.73967	1.10108	2.3187	1.17423	1.52034	1.35473	1.63211	2.16286	1.19812
2310022A10Rik	8.70584	4.5335	3.32224	7.69567	3.41843	6.45946	5.18245	5.85677	5.48264	5.56066	16.8268	5.92433
2310022B05Rik	3.34698	1.29553	0.95924	1.49775	0.886767	2.18653	0.725325	0.76144	0.941767	0.527539	0.758441	1.33093
2310028H24Rik	0.97902	0.432223	0.18705	0.315233	0.11111	0.281483	0.260759	0.212883	0.127415	0.218568	0.586659	0.127252
2310030A07Rik	0	0	0	0	0	0	0	0	0	0	0	0
2310030G06Rik	0.0588552	0.186643	0	0	0	0	0.0950995	0.0822733	0	0	0.0755756	0
2310030N02Rik	29.5334	30.8869	20.5303	19.6437	28.2216	26.4237	6.5207	16.6244	11.3823	24.1643	18.8273	14.7947
2310033E01Rik	160.857	173.476	117.7	197.604	322.99	246.075	90.342	135.458	149.207	387.964	302.452	222.252
2310033P09Rik	65.5101	33.6748	23.3338	38.0585	46.9455	50.3721	30.2708	37.4155	34.8512	80.6368	96.0735	40.897
2310034C09Rik	0	0.0655394	0.284309	0	0	0	0.160292	0.0385201	0.0807007	0.738354	0	0.322406
2310034G01Rik	1.04608	0.746405	1.49903	1.13685	1.93298	0.902337	1.7917	1.26733	5.82079	7.47454	8.99988	7.20755
2310034O05Rik	0	0	0	0	0	0	0	0	0	0	0	0
2310035C23Rik	10.0057	11.0647	10.3618	12.3513	8.95264	14.0472	9.02815	7.809	11.1481	13.269	11.272	16.4557
2310035K24Rik	7.8106	5.87676	3.42191	3.84467	6.49238	6.22238	4.40512	5.47078	5.97354	9.10894	12.0738	6.14405
2310036O22Rik	46.7064	42.5905	21.4787	36.4556	50.2491	47.4883	9.23995	8.27513	14.6494	39.0595	18.4715	23.087
2310037I24Rik	17.2442	17.051	10.3987	21.5581	18.8417	19.0772	19.4528	18.5795	21.4961	31.0614	43.9983	32.5848
2310039H08Rik	6.97877	6.97985	3.63095	4.40797	8.6797	6.25134	9.09055	8.805	19.7045	33.0837	22.3345	21.7739
2310039L15Rik	9.76334	17.6924	15.19	12.6315	18.202	20.4528	7.12165	11.3734	13.0711	26.1607	10.746	10.6979
2310040G24Rik	2.27994	4.75927	2.02075	0.638742	4.28209	3.99786	4.27594	2.95271	9.82493	17.3467	6.34385	8.49265
2310042D19Rik	0	0.0133134	0	0	0	0	0.00542685	0.00782487	0	0	0	0.0436616
2310042E22Rik	0	0.0895265	0.0647275	0	0	0	0	0.0263092	0	0	0	0
2310043J07Rik	19.7328	12.8733	10.1421	13.1888	25.0597	17.8221	5.5063	10.7216	8.52987	12.8444	9.72409	10.1286
2310043L19Rik	0	0	0.0708847	0	0	0.133341	0.0399644	0	0	0	0	0.4823
2310043O21Rik	0.293	0.348438	0.167947	0	0	0	0	0	0	0	0	0
2310044G17Rik	2.69709	2.04547	1.30328	2.84022	1.02099	2.28252	2.66657	2.41609	3.40475	1.12043	1.40949	4.50901
2310044H10Rik	8.5847	4.34176	2.09979	7.68528	3.37602	4.90745	3.30042	3.53463	3.90124	3.63546	12.7341	4.66611
2310045N01Rik	25.6086	28.6194	17.1547	23.099	34.5638	30.9389	13.4606	19.9118	16.5658	35.8246	22.5829	17.6485
2310046A06Rik	6.04927	5.0808	3.91373	3.61615	14.9409	8.33077	1.43231	2.95829	2.22181	6.82058	3.3071	3.7374
2310046K01Rik	0	0	0	0	0.145999	0.0340762	0.0102132	0.0294529	0	0	0.121749	0.0410851
2310046O06Rik	0.915716	0.952308	0.912307	1.03501	0.915695	1.13214	0.519365	0.487647	0.920413	1.7526	1.87109	0.334285
2310047B19Rik	1.52544	1.44535	0.917027	0.808682	1.54687	1.36397	1.53902	1.09221	2.36084	2.65846	8.59964	3.04718
2310047M10Rik	0.152921	0.151546	0.0657403	0.0923276	0.0883036	0.206106	0.247093	0.106883	0.223924	0.512186	0.981825	0.248499
2310050B05Rik	0	0	0	0	0	0	0	0	0	0	0	0
2310050C09Rik	0	0	0	0	0	0	0	0	0	0	0	0
2310057J18Rik	0	0	0	0	0	0	0	0	0	0	0	0
2310057M21Rik	32.856	41.1088	25.5403	33.3616	32.1182	29.5603	17.2086	25.2093	21.9861	39.2949	40.2777	33.6252
2310057N15Rik	0	0	0	0	0	0	0	0	0	0	0	0
2310061C15Rik	62.9206	57.8778	40.0039	36.4073	68.899	56.0653	24.295	36.2281	39.7589	85.423	61.3745	50.0551
2310061I04Rik	54.4282	58.7658	29.4066	78.3978	71.0991	71.3393	31.4815	33.4949	48.6431	79.1345	122.139	66.3109
2310061J03Rik	0.373161	0.169054	0.152782	0.836827	0.123132	0.86219	0.275639	0.173879	0.884687	0.952264	0.958347	0.554415
2310061N02Rik	0	0	0	0	0.239978	0	0	0	0	0	0	0
2310065F04Rik	0	0	0	0	0	0	0	0	0	0	0	0
2310067B10Rik	0.917914	0.242576	0.102306	0.369466	0.279746	0.632326	0.379036	0.493061	0.448037	0.256201	0.622085	0.314898
2310068J16Rik	0.932696	1.16199	0.610992	2.17205	1.38492	1.724	1.07648	0.931293	1.75597	4.01648	5.30396	1.81877
2310069B03Rik	0.0750977	0	0	0	0	0	0.0242689	0	0.0366555	0.251528	0	0.0976277
2310069G16Rik	36.5805	34.2273	26.9814	32.2879	58.5446	47.451	10.2013	14.5793	12.3263	37.316	15.8563	15.57
2310079F23Rik	0.648465	0.608811	0.303227	0.370911	0.492702	0.607198	0.8603	0.715647	0.499765	0.876395	2.58572	0.377136
2310079G19Rik	0.362022	0	0.103755	0.218575	0.627145	0.683105	2.51534	2.15079	6.44971	15.1567	4.76492	9.17734
2310081J21Rik	0	0	0	0	0	0	0	0	0	0	0	0
2400001E08Rik	129.338	109.149	65.221	158.882	176.96	168.636	56.554	93.1973	88.6673	149.33	211.137	105.3
2400003C14Rik	14.5729	16.039	11.6617	21.013	15.3122	17.1611	20.9801	22.3819	24.1846	35.6025	30.1243	28.9004
2400009B08Rik	0.405413	0.964242	0	0.489544	0	0.437131	0.26203	0.377816	0.395767	0.905247	1.56177	0.527041
2410001C21Rik	74.8046	59.2556	41.4865	55.3083	47.801	53.1935	33.9947	48.1055	36.774	56.8737	90.1867	52.2502
2410002F23Rik	4.46679	3.97715	1.91041	4.14903	1.66664	2.96385	11.8812	8.99793	7.14453	7.74896	12.8834	5.22619
2410002I01Rik	5.26697	2.93427	1.5503	4.41187	1.4522	2.73719	4.60027	5.05216	4.00679	2.06606	10.0231	4.71896
2410002O22Rik	23.0045	34.8129	22.855	24.9669	30.5622	29.1994	17.358	22.3084	15.7234	55.0271	24.8921	23.4931
2410003K15Rik	52.9947	41.5977	29.5929	34.2815	47.7239	49.5447	23.7861	32.6309	38.0818	73.0182	46.1769	32.6698
2410003L11Rik	0	0.830957	0	0.180804	0.691695	0.322892	0	0	0.292338	0.334336	0.192269	0.389305
2410004A20Rik	553.949	364.17	153.043	443.016	470.935	428.031	167.254	125.373	149.981	328.42	518.75	184.885
2410004B18Rik	50.553	40.9581	29.0676	45.7349	67.3511	61.5137	30.446	29.9802	39.8359	97.3101	95.8459	45.2207
2410004I01Rik	0.16291	0.193734	0.373519	0.0983587	0.282216	0.43914	0.60544	0.531373	0.795173	3.09198	1.46435	1.05893
2410004N09Rik	6.66907	5.48159	4.12851	3.22121	8.01015	7.19084	3.18971	4.59918	3.64583	16.6784	7.19351	5.89556
2410004P03Rik	0.432425	0.0623227	0.0450591	0.142394	0	0.0423719	0.101631	0.201494	0.115117	0.0877473	0.0504616	0.0510871
2410006H16Rik	44.9256	41.8362	36.2425	39.3231	100.2	74.0703	59.61	51.0606	59.4039	173.56	81.1916	66.7472
2410007B07Rik	0.147742	0.409959	0.296399	0.178402	0	0.557554	0.119362	0.172107	0.0721133	0.659788	0.189715	0.2881
2410012E07Rik	0.52985	0.630103	0.637788	0.895727	1.65218	1.08548	0.376703	0.839433	0.362071	0.946483	0.680378	0.964335
2410012M07Rik	22.9949	17.7792	12.2453	31.5698	18.1426	25.0394	10.7297	14.0742	15.9283	24.2322	50.6744	24.6153
2410015M20Rik	46.6775	38.7642	28.5349	32.667	63.2549	42.7979	24.5079	30.7394	35.1764	89.1246	54.3858	36.3223
2410016O06Rik	0.114084	0.13567	0.0326963	0	0.0329387	0.153762	0.055302	0.0930287	0.0556849	0	0.183118	0.0370776
2410017I17Rik	0	0	0	0.112884	0	0	0	0	0	0	0	0
2410017P09Rik	9.60731	10.8084	8.21893	10.2647	21.2646	14.4403	4.11547	7.64547	6.56041	18.9094	11.0186	8.71561
2410018L13Rik	17.3677	18.8019	13.0697	13.736	20.7616	19.7669	4.18486	13.4169	5.94895	9.7518	10.8249	10.5629
2410018M08Rik	4.64802	4.57446	2.41924	5.06422	2.06697	3.88836	6.69025	5.15314	9.23133	7.57516	8.50682	10.939
2410021H03Rik	17.2982	22.9147	13.9315	14.5422	41.3459	26.2066	6.6162	9.6418	8.0158	32.0246	17.9949	12.3825
2410022L05Rik	70.6941	70.9493	45.9089	76.3593	122.348	86.3588	32.3869	40.3669	45.6756	110.178	137.216	64.1462
2410042D21Rik	51.6969	95.8198	60.1538	93.9817	35.949	38.5297	45.8528	49.2935	56.8114	75.8188	38.7409	114.728
2410057H14Rik	0	0	0	0	0	0	0.0511455	0	0	0	0	0
2410066E13Rik	0.0405657	0.0321607	0.0465042	0.0489839	0.046849	0	0	0.0378043	0	0.0905791	0	0
2410075B13Rik	0.611794	0.762192	0.451225	0.598033	1.14395	0.691987	2.65299	1.68017	3.23835	4.07388	7.67509	2.80346
2410076I21Rik	18.4443	16.5487	12.0163	18.0348	26.8084	22.1186	7.79235	9.85213	10.3641	27.7241	18.7164	14.9715
2410088K16Rik	0.224594	0.178059	0.386209	0	0.518763	0.242165	0	0.209305	0	0	0.2884	0
2410089E03Rik	1.01771	0.750226	0.481006	0.740218	0.625476	0.911234	0.77125	0.812547	0.790147	0.810638	0.703093	0.943918
2410091C18Rik	35.0137	49.1033	30.4299	39.8196	48.0673	39.9184	16.0463	24.0997	21.4517	50.1717	38.1588	35.2264
2410114N07Rik	2.61703	3.56606	2.34387	1.2838	4.53359	5.11448	1.58574	1.71485	4.39101	8.03492	4.62071	6.27275
2410124H12Rik	0	0	0.139789	0.588969	0	0.262956	0	0.227275	0	0	0	0.15852
2410127L17Rik	24.2105	19.1943	12.8954	17.0568	19.8598	32.2039	6.0273	5.97951	5.61675	11.7647	7.01465	10.3372
2410131K14Rik	14.8147	6.10829	4.91328	5.89322	7.20998	6.81155	10.3598	10.9549	11.1248	13.2208	16.1922	9.91949
2410137F16Rik	0	0	0	0	0.0447399	0	0	0	0	0	0	0
2410137M14Rik	3.60448	3.15074	2.48988	2.23204	3.62909	3.98613	1.52325	1.85182	2.52626	7.01658	4.27245	4.5657
2410141K09Rik	5.50006	16.3518	10.8089	13.52	9.07424	4.23597	8.44275	13.7295	8.62907	5.70193	4.03576	17.1092
2500003M10Rik	30.6766	25.4666	15.9841	25.988	17.2735	21.4955	21.9552	20.9361	18.4815	28.6005	39.8041	22.1584
2500004C02Rik	12.5141	11.7511	14.5528	7.44665	15.1605	16.4484	12.9715	20.0141	28.9039	77.9499	53.4408	89.6876
2510002D24Rik	0	0.282688	0.136255	0.14352	0.205898	0.128154	0.384098	0.166147	0.174041	0.530784	0.915729	0.23177
2510003D18Rik	3.77875	0.998604	2.28629	1.52097	0.484894	3.62167	0.067842	1.07602	1.02468	0	0	1.36456
2510003E04Rik	17.9667	14.6071	7.967	15.9054	9.2082	15.7999	5.38835	6.16277	5.96911	9.98434	5.56884	11.4158
2510006D16Rik	6.80008	7.65194	4.21212	7.81391	6.96668	9.46076	2.7292	5.6217	5.99587	11.2655	17.1822	4.99042
2510009E07Rik	0.012317	0.00976498	0	0.014873	0	0	0.0119413	0.00573928	0	0	0	0
2510012J08Rik	23.2489	8.43754	5.03033	7.37699	3.49974	7.18838	15.802	10.4604	5.86919	9.25657	34.4922	4.94802
2510039O18Rik	0.96703	0.555834	0.304864	0.496276	0.502567	1.22516	0.617205	0.698433	0.99122	0.863713	0.651923	0.440002
2510049J12Rik	9.41891	11.927	6.98853	9.35156	14.6246	11.1714	3.31442	4.54737	4.54632	12.1515	7.15607	7.38082
2600006L11Rik	0	0	0	0.644597	0	0	0	0.248741	0	0	0.685474	0
2610001J05Rik	23.2677	27.2612	19.1185	26.6198	43.8153	33.8627	9.93925	14.5271	20.7373	36.3425	38.6597	23.4436
2610002D18Rik	78.5137	89.8707	60.3773	57.7145	94.2489	88.7347	36.0035	29.4012	78.8833	130.525	288.548	69.809
2610002I17Rik	3.21883	2.57794	1.73206	3.25222	2.99668	2.6207	2.25025	2.47936	2.72541	5.1338	5.8625	3.62942
2610002J02Rik	17.8751	14.6091	10.6031	15.7315	18.3609	17.6765	10.4846	15.0955	10.4709	33.0314	24.8479	18.6072
2610002M06Rik	2.55771	2.51752	1.90092	3.18009	2.26547	3.27198	1.93681	2.9189	2.51801	6.87268	3.54875	3.66318
2610005L07Rik	0.627068	0.802133	0.626499	0.436458	0.869327	0.56012	0.425913	0.445111	0.592093	1.23879	1.04745	0.557653
2610008E11Rik	0.0607128	0.0842335	0.0696007	0.0733119	0.0175292	0.0654627	1.57943	0.59409	0.874207	0.440588	0.214393	1.12471
2610015P09Rik	7.95851	6.94332	5.16256	8.08703	9.76567	8.69608	4.76492	5.2563	6.29509	12.2173	9.69481	7.0206
2610016A17Rik	0	1.79378	3.24225	4.09816	1.30651	1.46375	0	0	0.662623	0	0	0.882411
2610017I09Rik	0.714504	1.13293	0.716713	0.862778	1.03147	0.963006	1.09678	0.7491	2.61564	8.77479	3.21122	3.71545
2610018G03Rik	0	0	0	0	0	0	0.0109743	0	0	0	0	0
2610019E17Rik	1.28063	1.52293	1.4681	2.31957	0	0.690408	88.9785	63.2529	190.649	416.059	207.2	261.378
2610019F03Rik	30.2891	31.003	17.4236	42.8447	21.5506	24.6691	19.3757	23.0481	20.8827	22.7656	37.4008	31.4658
2610020C07Rik	1.00151	0.992502	0.69964	0.907006	1.30121	1.45107	0.56639	0.816667	0.916573	2.23627	1.36641	1.58678
2610020H08Rik	4.86706	6.21692	3.43907	6.85065	5.00031	5.15677	2.91351	4.05523	4.03571	5.2759	6.06114	5.47563
2610021K21Rik	9.33578	12.5695	8.13013	13.0531	14.7162	12.9624	3.70507	8.6392	4.50886	6.65605	6.30948	4.93981
2610027L16Rik	11.5475	8.48669	4.82172	8.42737	4.53623	7.17974	9.55545	7.23453	9.84107	8.84576	18.1617	12.7765
2610028E06Rik	0.146372	0.217584	0.12585	0.0220935	0.211305	0.177552	0.059128	0.07673	0.0357225	0.285981	0.258439	0.0713571
2610028H24Rik	0.156746	0.0621348	0.179693	0.0473186	0.0905126	0	0.177292	0.146077	0.153017	0.349999	0.301916	0.611316
2610029G23Rik	10.1188	10.3086	7.58353	9.13342	16.5358	14.8655	12.9248	11.9761	12.8414	38.0148	18.2233	11.4115
2610029I01Rik	0.883469	0.630377	1.16472	1.12015	1.42844	1.52414	1.98426	0.987993	3.57916	8.4826	6.92019	3.101
2610034B18Rik	1.07991	0.636004	0.300657	1.08047	1.24718	0.864981	0.259248	0.431314	0.180723	0.482266	0.515062	0.401112
2610034M16Rik	15.6039	22.4969	15.5067	16.0362	36.7525	24.424	8.5685	11.7165	14.6317	29.8596	16.5196	22.5658
2610035D17Rik	6.09433	5.77438	3.57845	4.80132	5.4933	7.25228	9.54715	8.34607	9.2142	18.6696	24.4314	10.5797
2610035F20Rik	0	0	0	0	0	0	0	0	0	0	0	0
2610037D02Rik	2.67401	2.2189	1.56339	2.64771	4.75581	2.88321	0.95056	1.42874	1.79247	2.94559	2.26623	3.05909
2610039C10Rik	243.921	180.92	133.872	255.703	335.262	291.192	90.355	116.853	126.785	242.205	263.329	210.071
2610044O15Rik	1.24854	1.60394	1.08901	1.06313	1.12483	0.949307	0.422958	1.04277	1.43103	1.49093	0.550267	0.724757
2610100L16Rik	0	0	0	0	0	0	0	0	0	0	0	0
2610101N10Rik	11.0959	11.4347	6.68093	11.9412	6.64147	7.47944	4.04602	5.46509	6.18543	2.771	3.84326	11.6727
2610109H07Rik	0.843749	0.203587	0.112147	0.088595	0.141223	0.158219	0.343801	0.16524	0.668487	0.49148	1.85286	0.874326
2610203C20Rik	0	0.0612058	0.0147505	0	0	0	0	0.0119911	0.0251215	0	0	0.133817
2610203C22Rik	6.1033	10.2823	6.76133	8.14936	12.2674	9.8712	2.56028	4.10181	3.2082	5.24156	4.97361	4.88268
2610204G22Rik	1.36513	0.912056	0.534055	0.347659	2.24228	1.56451	0.493517	0.273226	2.23113	2.44354	5.89386	1.66494
2610206C17Rik	1.09021	2.72101	1.45811	3.21798	2.37824	2.39454	0.691585	1.03481	0.788347	2.16384	2.02212	1.99469
2610301B20Rik	0.191511	0	0.182956	0.0385422	0	0.0344157	0.0309448	0.178475	0	0.0712709	0	0.207472
2610301G19Rik	1.32657	0.996362	0.400204	0.990626	0.524122	0.941026	0.304604	0.512402	0.187436	0.818477	0.336206	0.408448
2610305D13Rik	51.139	142.179	94.2527	127.572	39.4532	60.3102	17.9586	45.6047	21.1784	15.1055	8.38731	35.0433
2610306M01Rik	19.3579	19.0234	13.8804	10.221	16.1509	15.3964	16.4363	17.3885	29.5316	57.5228	48.9586	40.4753
2610307P16Rik	2.47961	2.9548	1.80147	2.2198	2.91302	2.60188	1.40209	1.94653	3.18793	6.36837	3.01564	2.55191
2610316D01Rik	16.5917	23.5422	16.2894	17.9799	28.1036	23.486	5.96675	10.3478	8.4722	24.6983	10.9258	12.1673
2610318N02Rik	0.230101	0.0456063	0.131893	0	0	0	0.0185901	0.0536093	0.0561565	0	0	0.0747833
2610507B11Rik	4.77666	3.10451	1.91077	2.56805	1.95905	2.98467	5.59365	3.4684	3.81445	3.73115	2.21073	4.61888
2610507I01Rik	129.4	115.016	81.354	62.7905	66.95	101.746	56.2755	78.8133	128.639	158.433	139.992	106.707
2610524H06Rik	51.8576	70.0032	48.2965	51.27	120.065	88.3613	32.2116	46.2531	66.0765	134.386	101.526	74.1676
2610528A11Rik	0	0	0	0	0	0.238661	0.178826	0	0.108039	0	0	0
2610528E23Rik	21.7327	19.1331	13.5435	9.76471	20.3564	15.0543	7.04365	9.24353	12.8897	21.8653	19.1454	12.8944
2610528J11Rik	0.773308	1.43053	1.18202	0.726277	3.17542	1.57497	3.55421	2.12197	2.18085	6.90688	11.254	3.01592
2700007P21Rik	20.659	33.6248	22.5753	26.9487	27.5359	24.3108	10.0305	16.8288	14.2949	24.0665	14.061	33.667
2700023E23Rik	3.35744e-08	0.222037	0.131821	0	0	0.554203	0.757865	1.40279	2.15041	5.41054	2.64005	2.10004
2700029M09Rik	726.984	870.225	615.006	897.138	1511.62	1030.73	215.354	358.754	259.569	730.547	673.814	508.238
2700038G22Rik	3.56854	2.28021	2.59501	1.80079	2.95254	2.52685	2.01384	3.77237	4.00358	19.5001	14.0207	15.9255
2700046A07Rik	0	0	0	0	0	0	0.0102347	0	0.0309168	0.21215	0.0406676	0
2700046G09Rik	0.170054	0.168525	0.121843	0.0513359	0.245492	0.0916792	0.192344	0.198098	0.166008	0.56957	0.655096	0.221072
2700049A03Rik	54.3766	43.7297	27.6381	41.9738	31.1989	37.794	25.9167	37.7484	30.5713	21.3634	28.0133	51.8562
2700050L05Rik	62.9724	51.7457	31.6279	60.2202	27.2243	43.5853	34.9519	47.2469	48.487	20.9907	12.3464	78.5852
2700054A10Rik	11.1534	12.7863	8.48333	12.6979	11.5085	13.8028	4.05366	6.6768	6.9714	7.93708	13.3829	7.93375
2700060E02Rik	129.715	162.25	112.293	107.83	180.762	145.916	57.414	86.9693	94.846	209.423	143.44	120.042
2700062C07Rik	202.163	285.864	185.745	129.809	254.779	195.306	132.38	195.931	204.771	477.604	304.883	247.467
2700069I18Rik	3.8315	4.21893	4.75843	6.04029	13.152	8.14775	4.23053	2.7276	6.54559	24.4778	5.05667	5.11934
2700070H01Rik	0.118856	0.345509	0.272511	0.191361	0.0915105	0.299028	0.460919	0.572287	0.58014	2.12315	0.356118	0.566551
2700078E11Rik	5.35813	4.0044	2.34085	3.844	2.39292	3.85596	3.55047	2.87181	3.38555	3.41378	4.48146	3.02589
2700081L22Rik	0	0.22954	0	0	0.334374	1.09263	0.374262	0	0.14132	1.29298	0.185891	0.37639
2700081O15Rik	0	0.0101221	0.0146365	0	0	0	0	0	0.0249274	0	0.0163946	0
2700086A05Rik	0	0	0	0	0	0	0	0	0	0	0	0
2700089E24Rik	0.132578	0.0840871	0.334371	0.0960546	0.0918682	0.142951	0.685515	0.222397	0.414157	0.947309	0.578826	0.55153
2700089I24Rik	0	0	0.0215759	0	0	0	0	0	0	0	0	0.146802
2700090O03Rik	0	0	0.0914273	0	0	0	0	0	0	0	0	0.207358
2700094K13Rik	41.5716	40.8899	30.1245	39.087	68.6178	48.1656	24.0406	28.5522	29.3465	86.3052	89.8918	35.9029
2700097O09Rik	13.9895	18.4781	13.7159	11.9036	20.4573	14.3293	11.2256	11.671	14.6607	46.0162	21.1893	20.5852
2700099C18Rik	9.9823	14.3357	9.67807	14.7401	30.3693	17.0367	11.982	10.6052	11.8608	40.3758	25.9294	18.2421
2810001G20Rik	2.45417	2.22363	2.66273	2.01092	3.74533	3.40222	3.42733	3.38983	7.27293	17.2226	9.5667	5.69722
2810002D19Rik	12.7155	17.7743	12.7137	12.5258	23.0765	18.9161	16.4368	13.3201	25.5726	72.5823	35.7864	37.9078
2810002N01Rik	19.2427	25.3754	21.2817	16.6992	29.1407	24.4422	18.2888	30.3509	34.7579	91.6361	61.696	93.1019
2810004N23Rik	12.8096	13.3214	9.48267	12.9629	16.0514	19.0121	5.27925	8.1678	7.13833	13.0853	14.6506	7.41612
2810006K23Rik	2.02366	1.53754	1.13417	2.04297	2.52321	2.84465	0.81441	1.23027	0.80632	1.01251	1.49261	0.698892
2810007J24Rik	0.0968055	0.153506	0.0184914	0.194834	0.0745287	0.0347841	0.031283	0.0451079	0	0	0	0
2810008D09Rik	0.771344	0.489221	0.530558	0.558848	1.06898	0.499015	6.38135	3.73795	7.98173	28.2463	16.2438	9.22535
2810008M24Rik	15.5674	21.737	14.9985	21.0199	18.1912	19.4837	20.9082	23.0477	25.2565	31.4734	19.5647	34.9257
2810011L19Rik	0.039696	0	0	0	0.0229223	0.0428017	0.0192425	0.0462423	0	0	0.0254867	0.0516052
2810013P06Rik	2.24406	2.60227	1.76625	1.90087	1.97275	2.27517	7.4252	5.38433	15.302	17.4255	23.9558	24.2963
2810021B07Rik	0.767365	1.25599	1.1351	1.01628	1.37222	1.44128	1.32792	0.599785	1.52238	3.8138	1.81181	1.57682
2810021J22Rik	1.40742	0.743872	0.67974	1.4005	0.722406	0.969531	1.28868	0.886553	1.23399	0.494672	0.719555	1.66024
2810025M15Rik	31.2246	25.3421	15.7756	20.0444	25.4423	24.4855	10.9283	14.0032	12.7107	33.345	23.0588	21.0984
2810029C07Rik	0.593465	0.774945	0.480243	0.716621	0.564437	1.16687	0.315884	0.553067	0.74974	1.16925	0.941374	0.816893
2810030E01Rik	0.102824	0.0582283	0.134717	0.106425	0.0339288	0.0950303	0.061711	0.054757	0.129057	0.163997	0.0754491	0.210057
2810032G03Rik	1.2172	2.25167	1.02993	1.46979	2.20901	2.06238	2.77222	3.13294	7.2426	19.8017	9.00583	6.48017
2810046L04Rik	0.014839	0.0235289	0.00850567	0.089592	0.0514124	0.016	0.0143863	0.0276578	0.0144859	0	0.0952735	0.0192909
2810047C21Rik1	0.381824	0.134539	0.243178	0.102458	0.685947	0.137232	0.411307	0.375601	0.165662	0.473653	0.599253	0.220611
2810049E08Rik	0	0	0.07799	0	0	0	0	0	0	0	0	0
2810055F11Rik	1.99434	1.38752	0.583239	0.49147	0.84609	0.438851	1.17062	1.30859	1.98662	3.08995	1.67244	0.952406
2810055G20Rik	0	0	0	0.0250322	0.0239412	0	0	0	0	0.0462887	0	0
2810403A07Rik	23.5188	15.0935	7.75527	23.1735	8.73416	14.2113	10.214	13.2811	11.693	7.56493	13.7249	14.1792
2810403D21Rik	10.6014	13.484	10.5795	14.1828	26.3366	17.5985	2.8098	3.87371	4.83953	10.8993	8.22667	5.65157
2810404M03Rik	1.05634	0.232631	0.538214	0.779504	1.15218	0.696046	0.113791	0.410181	0.286447	0.262078	0.376789	0.305167
2810405F15Rik	0	0	0	0	0	0	0	0	0	0	0	0
2810405K02Rik	6.72948	3.25112	3.31488	2.4124	3.88591	3.40124	11.1794	7.25133	9.44347	13.148	18.4978	9.43186
2810407C02Rik	25.775	17.2752	13.2129	13.487	20.0771	29.5654	6.6282	7.27427	10.0647	17.3475	11.8306	13.3556
2810408A11Rik	0.332473	0.19769	0.119108	0.100367	0.287978	0.179242	0.0805825	0.0968253	0.243422	0.278392	0.320195	0.270136
2810408I11Rik	130.823	157.86	112.343	144.928	321.579	200.846	49.5693	83.1053	86.1167	237.176	164.599	137.618
2810408M09Rik	4.99309	3.37641	2.46218	4.87661	3.47685	5.1858	9.17135	5.25197	6.98887	12.3788	26.7307	9.64115
2810410L24Rik	0	0	0	0	0	0	0	0.0378798	0.0396795	0.0907599	0.0521941	0
2810417H13Rik	0.587693	0.443739	0.368946	0.0675858	0.226241	0.120699	0.217053	0.234723	0.519071	0.374931	0.0718717	0.181906
2810422J05Rik	18.412	17.6123	10.6921	11.8089	19.8695	16.5329	6.10615	13.305	10.0183	17.7928	16.4336	10.2021
2810422O20Rik	31.9842	45.3802	30.6299	35.7367	50.4523	41.4259	35.0894	32.9877	47.5964	124.436	86.7745	81.7652
2810428I15Rik	58.2587	31.6472	22.2625	36.1513	52.798	46.6762	16.4302	26.3295	21.4589	53.9013	47.9682	23.8431
2810429I04Rik	6.25334	8.26281	6.52544	3.67871	8.70336	11.2376	4.81897	4.10925	9.54813	17.5434	10.0888	7.50407
2810432D09Rik	109.387	66.2814	41.4693	39.7306	55.2208	56.016	52.3875	69.7087	72.2227	102.469	102.413	55.656
2810432L12Rik	0.0219835	0.0174286	0	0	0	0.0237034	0.0142086	0	0.0214605	0	0.0282289	0
2810433D01Rik	0.108127	0	0	0.195848	0	0	0.052414	0.277108	0.316663	0	0	0.0702831
2810442I21Rik	0.208292	0.115595	0.0358177	0.125759	0.312722	0.157212	0.0471188	0.0388227	0.0203337	0.0930192	0.0802401	0.108313
2810442N19Rik	0.683539	1.49026	1.27336	1.13491	2.07221	2.30318	0.938805	1.03514	2.16865	3.05255	1.42631	3.66551
2810453I06Rik	36.7499	45.4302	23.2055	68.6142	78.1644	60.4135	11.7729	16.8283	24.1377	37.9461	35.3725	41.1089
2810454H06Rik	0.745879	0.535899	0.480977	0.253312	0.538381	0.603175	1.80781	0.934047	1.88859	4.528	2.00535	3.36347
2810459M11Rik	0	0	0	0	0	0	0	0.00910793	0	0.0436451	0	0
2810468N07Rik	2.45434	0.719106	0.79516	0.837558	0.862673	0.978002	3.62093	2.90881	4.06269	6.55253	6.09767	5.20218
2810471M01Rik	0.0438563	0.0695391	0.0251383	0.0529574	0	0.094575	0.0141728	0.0204355	0.0428129	0	0.112631	0.0570137
2810474O19Rik	57.495	56.6688	42.6341	60.8516	48.4135	57.2063	17.401	28.5783	22.2579	18.1776	24.7254	34.0606
2900002K06Rik	3.26588	2.81767	3.13834	2.20379	3.21707	3.00354	1.1175	1.96937	2.06294	3.64619	4.56373	1.62335
2900005J15Rik	0	0	0.0191458	0	0	0	0	0	0	0.149166	0	0
2900006K08Rik	3.72212	3.46306	2.36273	2.78587	3.80128	2.25542	0.775395	1.53371	1.08106	2.81617	1.81702	1.75956
2900008C10Rik	0.581323	0.502774	0.575549	0.638144	0.732398	0.683785	0.461118	0.418626	1.08339	2.12406	0.950057	0.687023
2900009J06Rik	37.1236	32.4122	26.1275	15.8882	45.8586	31.161	14.8064	25.5095	30.0473	63.4815	31.0761	38.1812
2900010M23Rik	360.632	315.799	238.866	231.721	440.096	365.34	180.686	250.37	282.44	622.705	415.261	354.867
2900011O08Rik	1.50529	0.788096	0.537232	0.925982	0.393611	1.01058	0.541525	0.622007	0.609971	1.52204	1.42235	1.36613
2900026A02Rik	6.26755	1.58181	1.2058	1.59744	1.54034	3.1568	2.06399	2.79413	2.97453	3.46238	1.81013	1.7057
2900041M22Rik	0	0	0	0	0	0	0	0	0	0	0	0
2900052N01Rik	0	0	0	0	0	0	0	0	0	0	0	0
2900053A13Rik	12.6631	9.20683	7.47087	9.09996	18.4768	12.1885	3.81278	5.41123	8.50253	20.2755	11.4221	9.23485
2900055J20Rik	0	0	0	0	0	0	0	0	0	0	0.150281	0
2900056M20Rik	11.0004	11.9469	9.15753	11.55	7.87164	10.7046	5.19005	8.4042	6.9088	4.29228	5.91517	10.9827
2900057B20Rik	8.12547	8.17169	9.09933	6.54111	10.8611	10.9515	3.13645	4.59249	5.80221	16.1274	6.76269	6.35747
2900060B14Rik	1.08812	0.369716	0.801913	0.750818	2.69286	2.1789	1.05493	1.95568	4.09719	7.28902	2.79451	7.27495
2900064A13Rik	51.5196	64.2249	44.8611	47.5081	104.856	79.9863	29.8186	36.5669	42.3925	107.966	72.1209	48.6765
2900076A07Rik	2.16169	1.93734	1.02358	1.13491	4.55886	3.34421	1.03269	1.5766	2.29376	5.66629	3.98269	0.977467
2900079G21Rik	0	0	0	0	0	0	0	0	0.0465927	0	0	0
2900092C05Rik	0.188845	0.823444	0.43298	0.570084	1.09048	0.305429	0.152569	0.131992	0	0	0	0.12275
2900092D14Rik	0.139004	0.0551015	0.092956	0.0839249	0	0	0.0374342	0.0215903	0.0226161	0.0517302	0.0594979	0.0903531
2900092E17Rik	23.668	16.0778	9.13127	14.4119	16.5873	19.2488	28.0778	21.0436	20.5377	59.172	52.2767	20.3809
2900093L17Rik	0	0	0	0	0	0	0.093552	0	0.282601	0.646398	0	1.12901
2900097C17Rik	1.41291	1.27432	1.0625	1.45568	0.658693	1.32778	1.84736	1.66102	1.20214	2.48918	1.8476	1.23015
3000002C10Rik	0.511942	0.947031	0.456467	0.549493	0.525544	0.490661	0.77206	0.954187	1.33269	1.39714	2.33736	1.47895
3010001F23Rik	0.180476	0.441616	0.159635	0	0	0.300288	0.0599975	0.0432469	0.0906	0	0.357615	0
3010026O09Rik	105.801	93.2971	65.2463	62.1049	89.3234	83.5353	44.9482	78.2827	50.5267	110.033	94.8743	60.3284
3100003L05Rik	0	0	0	0	0	0	0	0	0	0	0	0
3110001D03Rik	136.806	126.506	84.568	93.2787	168.211	152.596	68.336	91.6087	114.094	261.496	194.45	159.911
3110001I22Rik	104.108	137.32	87.3753	164.03	197.273	154.579	82.8455	100.797	122.559	314.649	317.447	240.103
3110002H16Rik	10.346	11.901	7.53107	13.3361	11.7652	11.8398	8.2971	13.1908	11.1841	19.5584	27.1409	14.9764
3110003A17Rik	1.51466	1.36094	0.868193	1.34125	3.26529	0.871017	1.20739	1.74091	2.56294	3.83302	1.8153	1.05017
3110007F17Rik	7.84973	13.326	10.0748	12.1575	27.788	16.7437	3.61211	6.63951	5.91381	15.0509	11.5041	6.21157
3110009E18Rik	186.434	174.474	129.743	153.692	342.543	205.967	61.521	94.444	118.365	328.547	189.871	188.74
3110009F21Rik	0	0	0	0	0	0	0.0417983	0	0.0420877	0	0	0
3110015C05Rik	0	0	0	0.100503	0	0	0.0268972	0.0387825	0.162501	0	0.106876	0
3110021A11Rik	0	0	0	0	0.113796	0.106243	0	0.0918267	0	0	0	0
3110021N24Rik	1.29175	1.83736	1.30663	1.3763	1.31632	0.655438	0.810335	1.15071	0.667593	0.763501	0.390288	1.28416
3110035E14Rik	0	0	0	0.0247301	0	0	0.00661845	0.009543	0.0199929	0	0	0.0266244
3110039I08Rik	0.116586	1.57131	1.20288	0.563118	1.07715	0.879949	0.150705	0.434599	0.455247	1.0413	0.149707	0.606251
3110039M20Rik	0	0	0	0	0	0	0	0	0	0	0	0
3110040N11Rik	39.3865	35.7503	27.188	29.9368	60.0733	44.2837	15.2981	23.8891	25.2067	50.1356	29.4326	26.5136
3110043O21Rik	20.3232	33.9234	20.3511	34.1008	8.34216	13.3768	11.7573	18.1221	18.8637	9.8414	6.10501	26.8714
3110045C21Rik	6.95565	6.39888	5.11534	3.40717	7.12362	4.5282	5.5347	5.25912	8.1994	18.7547	10.8697	8.10405
3110047P20Rik	0	0	0	0	0	0	0	0	0	0	0	0.019064
3110052M02Rik	0.865828	1.74517	0.84958	1.77204	0.660976	1.0918	0.85364	1.38129	1.43259	0.491519	0.207286	3.1669
3110056K07Rik	0	0.154084	0.111405	0.198038	0.0748189	0.349264	0.376848	0.150936	0.359445	1.15726	0.831891	0.336882
3110056O03Rik	0.871108	0.272613	0.144539	0.52594	0.158848	0.420195	1.18531	0.822493	0.89514	0.665428	1.64844	0.804634
3110057O12Rik	4.24547	10.288	6.10669	8.9633	10.9471	9.41435	4.7286	5.72321	6.725	19.7345	10.1489	13.9888
3110062M04Rik	3.19146	1.61334	1.24075	1.9386	1.34257	2.22658	2.24527	2.2664	2.86252	5.54888	4.74758	2.85226
3110070M22Rik	2.31408	2.35879	1.59171	3.35315	2.90158	2.99414	2.20074	1.54039	2.71082	3.54315	11.886	4.46951
3110079O15Rik	0	0	0.407165	0	0.546912	0.255305	0	0.441325	0.231147	0.528707	0.304048	0
3110082D06Rik	0	0	0	0	0	0	0	0	0	0	0	0
3110082I17Rik	43.4495	36.4507	26.1866	36.6794	44.1176	41.7657	17.4653	23.4165	15.0401	39.8275	53.2345	22.8088
3110082J24Rik	0	0.258082	0	0	0	0	0	0	0	0	0	0.141064
3110099E03Rik	1.42715	1.34981	1.06201	1.45121	0.925309	1.40382	0.493569	0.735	1.41764	0.335441	0.803771	2.86434
3200001D21Rik	0	0	0.0168435	0	0	0	0	0.05477	0	0	0	0
3200002M19Rik	252.27	222.794	159.196	206.552	374.942	314.851	76.282	126.926	81.9893	197.394	174.429	110.386
3230401D17Rik	1266.24	1588.3	1048.75	1006.1	1443.46	1298.22	731.92	1050.37	931.773	1994.75	1797.42	1487.17
3300002I08Rik	0.275183	1.85442	0.157734	0.830723	1.90684	1.92863	2.08984	1.79516	2.82067	2.1506	2.65021	2.68306
3300005D01Rik	0	0	0.0613247	0	0	0	0	0	0	0	0	0
3425401B19Rik	0	0	0.00655397	0	0.0132051	0.0246573	0	0	0	0.0510623	0.0146824	0
3632451O06Rik	3.48206	2.87483	2.73921	2.4648	3.88273	3.49555	1.31153	2.14843	3.25855	9.22287	3.11449	4.24574
3632454L22Rik	0	0.114773	0.0414902	0.0437025	0	0.0780469	0	0	0	0.161626	0.0929477	0
3830403N18Rik	0	0	0	0	0	0.0807243	0	0	0	0	0	0
3830406C13Rik	15.9319	25.7188	15.1011	16.0283	19.8118	17.0222	6.90365	11.3467	9.4534	17.9918	9.47858	17.8654
3830408C21Rik	0.144255	0.600422	0.248059	0.391929	0.541446	0.427737	0.23309	0.285675	0.140823	0.322107	0.277855	0.187533
3830417A13Rik	0	0	0.0484673	0	0	0	0	0	0	0	0	0
3830431G21Rik	0.312539	0.0583018	0.0526901	0	0.0849291	0.039646	0.0831775	0.0770993	0.143578	0.0410511	0.118038	0.119501
3930402G23Rik	0	0	0	0	0	0	0	0	0	0	0	0
4430402I18Rik	1.03493	1.74045	1.27631	1.51478	1.59364	1.28497	0.68917	0.949867	1.19399	2.03078	1.08732	1.34541
4632411B12Rik	5.05563	2.46571	1.75129	3.75551	1.62977	4.47616	3.82105	3.77302	3.1966	3.54876	3.85292	3.52664
4632415K11Rik	7.68162	5.12953	3.38357	5.88292	4.07848	6.08688	5.423	5.94559	5.43541	6.38894	15.6565	6.76916
4632415L05Rik	0.20312	0.532653	0.304503	0.18867	0.613521	0.387481	0.14643	0.327623	0.335563	0.313994	0.441396	0.345307
4632427E13Rik	0	0.208314	0.0753053	0.317283	0.910364	0.424969	0.212284	0.122435	0	0.293354	0.337403	0.170793
4632428C04Rik	0	0	0	0	0.0317243	0	0	0	0	0	0	0
4632428N05Rik	0	0	0	0	0	0	0.0127639	0	0.0128523	0.058794	0.0169055	0.0513454
4632434I11Rik	36.1658	62.3152	36.0862	50.1272	11.5453	20.9897	27.6034	34.8883	35.7648	13.5362	7.2767	71.9557
4732415M23Rik	2.33465	3.70184	1.67277	1.40957	2.47158	1.46843	1.06884	1.08786	2.08917	3.90978	1.49895	2.02338
4732416N19Rik	6.86604	3.76853	5.55019	4.46432	7.92953	5.69478	8.1358	8.28547	22.3423	38.1314	26.2239	27.0066
4732418C07Rik	32.2017	30.6498	24.4253	37.2993	23.0992	37.5193	13.578	18.6953	19.467	15.8194	19.8802	25.2843
4732456N10Rik	0	0	0	0	0	0	0	0	0	0	0	0
4732471D19Rik	0.971832	1.3193	0.961487	1.01275	0.76874	1.20576	2.27587	1.74312	1.53353	1.39713	1.55563	1.5403
4732471J01Rik	0.617091	0.575568	0.540975	0.613652	1.17381	0.587091	0.445766	0.473599	0.425229	0.567371	1.07207	0.519086
4732490B19Rik	0.0544978	0.151222	0.124952	0.0658072	0.188817	0.0587615	0.237759	0.152364	0.345808	0.669285	0.314912	0.106272
4732491K20Rik	0.86393	0.587082	0.436249	0.546444	0.688919	0.487939	0.325723	0.575087	0.502009	0.597093	0.950886	0.561559
4831426I19Rik	3.70897	3.03842	1.60129	2.57155	1.23099	2.52533	4.52821	3.27412	1.98135	2.069	3.83931	1.94355
4831440E17Rik	0.13658	0.194907	0.0939447	0.164923	0.252376	0.161992	0.119172	0.120919	0.0666653	0.0914909	0.122767	0.0355111
4832428D23Rik	0	0.0813474	0.0470511	0	0.0474	0	0	0.0478112	0	0.0916444	0.0263514	0
4833403I15Rik	0.0202627	0.0642577	0.0580727	0.0489353	0.0702038	0.043696	0.0130964	0.0944173	0.0197807	0.0904894	0	0.131709
4833412C05Rik	0.764513	0.826514	0.278865	1.00709	1.28426	0.974203	0.314444	0.356236	0.474933	0.465568	0.178492	0.361409
4833417C18Rik	4.43805	5.0823	5.93571	3.37421	7.78312	6.08497	5.4536	7.83787	10.9114	27.16	20.8959	39.1757
4833418N02Rik	0.0460723	0.219158	0.0792253	0.1669	0.532085	0.248384	0.0148889	0.10734	0.089952	0.102875	0.118322	0.0598944
4833419F23Rik	4.15096	5.43714	3.72415	3.81375	8.1288	6.32438	2.07049	2.48082	4.93311	12.6941	9.38582	7.27326
4833420G17Rik	37.7125	50.4513	31.6095	55.55	28.9084	34.4879	31.6575	40.8855	44.9614	42.2143	32.8954	80.0997
4833422C13Rik	0.162974	0.129207	0.133452	0	0.0806648	0.125518	0.200263	0.0108486	0.113641	0.15596	0.0298964	0.0302669
4833422F24Rik	0.10461	0	0.0199873	0	0.0805418	0.112794	0.383136	0.308714	0.680807	0.700748	0.761195	0.679967
4833423E24Rik	0.371254	0.294332	0.165512	0.448296	0.666957	0.57821	0.0133306	0.0576637	0.080538	0.276324	0.264847	0.53626
4833424O15Rik	0.413645	1.23608	0.70218	0.864493	1.59851	1.02925	0.354754	0.667193	0.605705	0.781532	1.00103	1.07549
4833427F10Rik	0.576791	0.647818	0.385717	0.98669	1.44328	0.777396	0.450462	0.380749	4.45762	7.62018	3.57983	4.12409
4833427G06Rik	0	0	0	0.129192	0	0	0	0.0498533	0	0	0	0
4833428L15Rik	0.115814	0	0	0.0699236	0	0	0	0.0269825	0	0	0.0743578	0
4833439L19Rik	4.67468	5.8514	3.73307	7.18938	4.83596	4.91691	3.86946	4.60953	5.69057	4.36357	5.54603	7.92537
4833442J19Rik	3.19838	4.89061	2.96447	4.89878	7.28245	6.38347	2.67535	3.0323	4.04329	8.48229	6.24288	6.91248
4921501E09Rik	0	0	0	0	0	0	0	0	0	0	0	0
4921504E06Rik	0	0.0538157	0	0	0	0	0.0438728	0.0158148	0.0993973	0	0.0871643	0.0441223
4921506M07Rik	5.3665	9.99069	6.3993	7.98447	6.86176	5.83801	1.71877	3.95183	4.72429	2.78173	3.01485	5.7307
4921507L20Rik	0	0.107951	0.078048	0.109613	0.0524179	0.0489387	0.616045	0.317236	0.841847	0.304039	0.407975	1.06208
4921507P07Rik	0.430226	0.363825	0.279485	0.27707	0.264994	0.402034	0.69517	0.454399	1.11997	0.832565	0.18415	1.04402
4921508A21Rik	1.15559	2.10716	1.76634	1.34888	2.00186	2.36739	2.70125	2.97949	12.785	19.0943	9.44737	10.2155
4921508D12Rik	0	0.111214	0	0.0846949	0	0	0	0	0	0	0	0.364728
4921509C19Rik	0	0.0390914	0	0.11908	0.11389	0.0265826	0.0159344	0.0459512	0.0240672	0.220198	0.0316578	0.128201
4921509O07Rik	0.0258536	0	0	0	0	0	0	0.0120469	0	0	0	0
4921510H08Rik	0	0	0	0	0	0	0	0	0	0	0	0
4921511C10Rik	0	0.0384702	0	0	0	0	0.0156813	0.0226105	0	0	0.186928	0
4921511C20Rik	0	0	0	0	0	0	0.0140818	0	0	0	0	0
4921511H03Rik	0	0	0	0	0	0	0	0	0	0	0	0
4921511I17Rik	0.161192	0.127794	0.0307982	0.324404	0.0620531	0.0579343	0.0694555	0.100146	0.209809	0.119975	0	0.209551
4921511M17Rik	0	0	0	0	0	0	0	0	0	0	0	0
4921513D23Rik	14.2045	24.7457	17.3167	18.9865	21.6489	22.6078	9.6586	10.3762	13.7561	26.5573	36.3035	17.5101
4921513I03Rik	0.222638	0	0.0255231	0	0.0514246	0.370388	0.115118	0.228231	0.47815	0.0994257	0.972019	0.289432
4921515E04Rik	0.435335	0.713282	0.682053	0.420541	0.770907	0.219051	0.384539	0.649123	0.623301	1.23128	0.521744	0.490482
4921515J06Rik	82.4547	121.084	83.3693	99.2309	89.1368	94.2798	52.7755	60.1161	66.7267	145.378	128.21	133.845
4921517D21Rik	0	0.0255657	0	0	0	0	0.0208422	0.015026	0.0787	0.216014	0.103521	0.167686
4921517D22Rik	0.0623814	0.115398	0.143027	0.175762	0.0240146	0.201786	0.107517	0.155027	0.121795	0.650027	0.267012	0.324386
4921517L17Rik	3.08351	3.43775	2.02521	1.78413	2.85631	3.11695	0.7785	1.45177	1.00338	1.00409	1.44357	1.41971
4921523A10Rik	2.01668	2.70737	1.78788	1.33124	2.88802	2.29043	0.89503	1.16523	1.10247	3.00204	1.24301	1.92259
4921524J17Rik	256.057	263.875	189.202	282.928	422.979	358.145	96.7925	127.756	157.135	339.364	284.202	269.435
4921524L21Rik	0	0	0	0	0	0	0	0	0	0	0	0
4921525B02Rik	0.888767	0.687843	0.351755	0.587707	0.488776	0.844217	0.533405	0.502877	0.599072	0.378005	0.733667	1.26544
4921525O09Rik	0	0	0	0	0	0	0	0	0.0194389	0.0444631	0	0
4921528I01Rik	0.312193	0.41767	0.190132	0.424101	0.63096	0.568042	0.145029	0.318217	0.457147	0.958506	0.726603	0.989268
4921528O07Rik	0	0	0	0	0	0	0	0.0206881	0	0	0	0
4921530D09Rik	0	0	0	0	0	0	0	0	0.03921	0	0	0
4921530L18Rik	2.35754	4.79458	2.87893	2.10414	6.03731	4.86293	2.38499	3.29559	4.70297	10.7572	8.42381	6.52942
4921530L21Rik	0	0	0	0	0	0	0.0414761	0	0	0	0	0
4921531C22Rik	0.53873	1.05353	0.555837	0.607159	0.539218	0.697054	0.394622	0.535529	0.490851	2.24547	2.02922	1.16726
4921531P14Rik	10.758	20.2563	10.9014	4.63945	10.8713	7.24978	2.91785	7.42973	5.06347	10.2949	7.15381	8.24144
4921533I20Rik	0	0	0	0	0	0	0	0	0	0	0	0
4921536K21Rik	3.39119	3.1099	1.69722	1.89467	2.27973	1.60995	1.00595	1.83961	0.568222	1.35621	1.91733	2.30299
4921539E11Rik	0	0	0	0.102879	0	0	0	0.0132311	0	0	0	0
4922501C03Rik	3.22802	3.52959	2.33177	3.91238	3.21523	2.44545	1.91185	3.35496	3.3855	0.991412	1.86451	5.21046
4922501L14Rik	0	0	0.0194004	0.0408697	0.0781769	0	0.0218756	0	0.132163	0.151149	0.0869228	0.0880002
4922502D21Rik	0	0	0.102842	0	0	0.0483638	0.0289907	0.0418012	0.0875747	0	0.0575974	0.116623
4922502H24Rik	0	0	0	0	0	0	0	0	0	0	0.390163	0
4922502N22Rik	0	0	0	0	0	0	0	0	0	0	0	0
4922505E12Rik	0	0	0	0	0	0	0	0	0	0	0	0
4922505G16Rik	0.262681	0.178505	0.0537743	0.158596	0.130015	0.121385	0.0970165	0.349715	0.109899	0.293271	0.0240934	0.170744
4930401C15Rik	0	0	0	0	0	0	0	0	0	0	0	0
4930401O10Rik	0	0	0	0	0	0	0	0	0	0	0	0
4930401O12Rik	0	0	0	0	0	0.206815	0.0309929	0	0	0.214145	0.246301	0
4930402F06Rik	0	0	0	0	0	0	0.050709	0	0	0.350373	0	0
4930402F11Rik	0.153496	0	0.0439917	0	0	0.0827525	0	0	0	0	0	0
4930402H24Rik	13.2815	8.86653	4.92773	11.6553	6.56947	9.83846	6.5629	8.11967	7.95267	7.47153	6.42856	13.5351
4930403N07Rik	3.75215	3.77331	2.45385	2.34142	3.34452	4.5073	0.82194	1.57236	2.35997	2.36319	1.51981	2.91361
4930404A05Rik	0	0	0	0	0	0	0	0	0	0	0	0
4930404A10Rik	24.3548	29.5309	19.1511	18.7822	28.659	25.7638	8.97845	15.926	8.24147	17.3657	15.8998	12.9706
4930404H11Rik	0	0	0	0	0	0	0	0	0	0	0	0
4930404H21Rik	2.234	2.04361	1.87153	2.59385	4.26697	2.40878	1.5272	1.36126	3.35515	8.82546	3.08933	3.46273
4930404I05Rik	0	0	0	0	0	0	0	0	0	0	0	0
4930404N11Rik	0.124421	0.0986419	0	0	0	0.268311	0.120625	0.289879	0.364383	0	0.319537	0.323498
4930405A10Rik	0	0	0	0	0	0	0	0	0	0	0	0
4930405A21Rik	21.0074	14.1443	10.3591	12.0306	25.956	17.0715	9.28475	12.7037	13.7974	33.6285	22.8102	17.5707
4930405D11Rik	0.411847	0.65303	0.393449	0	1.42692	1.48023	0.354918	0.127937	0.402048	0	1.0577	0.178468
4930405J17Rik	0	0	0	0	0.166007	0	0	0	0	0	0	0
4930405P13Rik	14.4928	22.9001	19.845	9.47935	26.6174	21.2696	18.8318	37.1422	29.0819	92.3636	58.415	98.7832
4930406D18Rik	0	0	0	0	0	0	0.202693	0.233808	0.122459	0.840306	0.483242	0.163077
4930407I10Rik	0	0	0	0	0	0	0.00441773	0	0	0	0	0
4930408F14Rik	0	0	0	0	0	0	0	0	0	0.168201	0	0
4930412B13Rik	0.341931	1.53615	0.849307	0.825777	1.2505	0.737365	0.920835	0.424874	0.834487	3.18124	1.17086	1.25946
4930412C18Rik	0.438112	0.29588	0.241823	0.411467	1.33052	0.542371	0.587305	0.567068	0.617771	1.15942	0.833447	1.01253
4930412F15Rik	3.95785	4.72224	1.77447	2.5552	2.26281	2.91542	2.36811	2.99457	2.75431	2.0125	1.91213	4.58487
4930412O13Rik	0	0	0	0	0	0	0	0	0	0	0	0
4930413E15Rik	0	0	0	0	0	0	0	0	0	0	0	0
4930413F20Rik	0.273953	0.760171	0.471087	0.330804	0.395483	0.443079	0.37626	0.223392	0.869167	2.29391	1.14329	0.712284
4930413G21Rik	0.764922	0.444719	0.496911	0.369463	0.294467	0.164953	0.823985	0.78414	1.94148	2.96052	1.8335	1.32588
4930413M19Rik	0	0	0	0	0	0	0	0	0	0	0	0
4930414L22Rik	1.55468	1.93288	1.15443	2.43426	1.59146	1.06675	0.685115	1.53117	1.10378	1.02566	1.99636	0.918683
4930414N06Rik	2.25704	0.83505	0.344994	0.726778	0.173776	0	0.875275	1.82295	0.734447	0	0	1.36928
4930415F15Rik	0	0	0	0.134369	0.257025	0	0	0	0	0	0.14289	0
4930415L06Rik	0	0	0	0	0	0	0	0	0	0	0	0
4930415O20Rik	0	0	0	0	0	0	0	0.15727	0	0	0	0
4930417G10Rik	6.92486	5.28742	3.87607	4.60185	3.73036	8.94493	1.56951	0.79044	2.90367	2.75005	3.04363	4.74287
4930417O13Rik	0.137439	0	0.0787793	0	0.0793635	0	0	0.0320208	0	0	0	0
4930417O22Rik	0.622749	1.43178	0.8567	1.87995	1.15073	2.41729	0.543375	1.13169	1.09428	2.50296	1.99917	2.34778
4930419G24Rik	0	0	0	0	0	0	0	0	0	0	0	0
4930420K17Rik	40.4419	54.7967	35.5087	39.8955	85.5827	58.9814	10.3749	15.0683	17.1155	43.1504	30.018	32.72
4930422G04Rik	1.47286	0.79969	0.64469	0.754517	1.02059	0.866229	0.923105	0.910907	0.69712	0.398636	0.401182	1.14884
4930423M02Rik	1.83092	3.29021	2.76362	2.50565	5.56822	2.89544	1.04531	1.70629	3.45555	3.95198	3.44824	3.96702
4930425K10Rik	0	0	0	0	0	0.122664	0	0	0	0	0	0
4930425O10Rik	0.150968	0.119688	0	0.0607657	0.232469	0	0	0.0937947	0	0	0	0
4930426L09Rik	0.0476535	0	0	0	0	0	0	0.0888193	0	0	0.122383	0
4930427A07Rik	1.57044	1.19894	0.388963	0.889642	0.514999	1.00344	1.41602	1.62616	1.49523	1.16888	1.86722	1.51229
4930428D18Rik	0	0	0	0	0	0	0	0	0	0	0	0
4930428E07Rik	0	0	0	0	0	0	0	0	0	0	0	0
4930428E23Rik	3.55037	3.00888	3.64907	3.54798	5.09002	3.96014	1.02866	1.71139	0.71708	1.6402	0.786036	1.4324
4930428G15Rik	0	0	0	0	0	0	0	0	0	0	0	0
4930428O21Rik	0	0	0	0	0	0	0.0128533	0	0	0.08881	0.0510728	0
4930429B21Rik	0.244928	0.0832201	0.080224	0.126752	0.161637	0.0754543	0.35053	0.260863	0.2391	0.781285	1.03339	1.27363
4930429D17Rik	6.36732	5.52557	4.48818	3.22093	8.39698	5.5666	1.19569	3.56835	1.00797	2.49769	1.49161	1.28638
4930429F11Rik	0	0	0	0	0	0	0	0	0	0	0	0
4930429F24Rik	0	0.147216	0.106437	0.112112	0.0536128	0.0500543	0.060008	0.0432623	0.271907	0.518283	0.536496	0.241398
4930430A15Rik	0	0.0296414	0.0214307	0	0.0431791	0	0	0	0	0	0	0
4930430D24Rik	0.185126	0.195692	0.28297	0.149029	0.213801	0	0	0.115016	0	0.275579	0.316959	0
4930430F08Rik	0.992919	0.699726	0.695613	0.732703	0.764476	1.42747	0.490227	0.462665	0.242323	0.862201	0.672917	0.537835
4930430F21Rik	0.101819	0	0	0	0	0	0	0	0	0	0	0
4930430J02Rik	0	0.198491	0	0.302321	0	0	0.161819	0	0.244409	0	0	0.325478
4930431A04Rik	4.0173	4.94214	3.49375	3.51277	7.35928	6.57208	4.20811	2.45286	3.65125	8.97023	5.69224	5.04244
4930431P03Rik	0	0	0	0	0	0	0	0	0	0	0	0
4930432J09Rik	0.0208648	0.0827087	0.0358789	0	0	0	0.026971	0.0194445	0	0	0	0
4930432K09Rik	0.779632	1.01546	0.702253	0.403448	1.09334	0.720534	0.737865	0.830373	0.597988	1.49214	1.21565	0.868735
4930432K21Rik	29.3034	19.7961	13.2573	28.2327	11.3633	21.8647	19.99	17.9557	16.432	14.6114	54.5553	22.723
4930432M17Rik	0	0	0	0	0	0	0	0	0	0	0	0
4930433B08Rik	0	0	0	0	0	0	0	0	0	0	0	0
4930433I11Rik	0	0	0	0	0	0	0	0	0	0	0	0
4930433N12Rik	0.518606	2.22023	1.39713	1.56557	2.33584	2.12488	0.418987	1.40158	0.658147	2.43179	1.99782	1.82032
4930434J06Rik	0	0	0	0	0	0	0	0	0	0	0	0
4930435E12Rik	0	0	0	0	0	0.0565905	0	0	0	0	0	0
4930438E09Rik	0	0.169347	0	0	0	0	0.0345147	0.0497662	0	0	0	0.138844
4930440C22Rik	0	0	0	0	0	0	0	0	0	0	0	0
4930441J16Rik	0	0	0	0	0	0	0	0	0	0	0	0
4930441O14Rik	0.112966	0.125384	0.0906527	0.163691	0	0.0243609	0.0803145	0.105277	0.0441114	0.151345	0.0290119	0.146857
4930442J19Rik	0	0.0767574	0	0	0	0	0.015644	0	0	0	0	0.0629318
4930442L01Rik	1.22382	0.865363	0.455022	1.8772	0.458395	0.570626	0.555835	0.832267	0.193736	0.590849	1.06183	0.472995
4930443G12Rik	0	0	0	0	0	0	0.0295993	0	0	0.511289	0.0588063	0
4930443O20Rik	0	0	0	0.0595396	0	0	0	0.0229755	0	0.110098	0.0633153	0
4930444A02Rik	1.22292	1.16915	0.773133	1.69387	0.664632	0.853212	6.4744	3.11735	4.09061	4.096	5.05744	4.93309
4930444F02Rik	0.0925623	0.0608724	0.0293404	0	0.0591159	0.154996	0	0	0	0.20677	0	0.120332
4930444G20Rik	0	0	0	0	0	0.0420367	0.0251981	0	0	0	0	0
4930444M15Rik	0.336131	0.566285	0.240837	0.456621	0.339671	0.407733	0.353034	0.293673	0.820333	0.938185	0.917202	0.764705
4930444P10Rik	0	0.0944117	0.0682593	0	0.137531	0	0.0384842	0.166469	0.116252	0.531812	0.305834	0.464437
4930447A16Rik	0.797525	2.40267	1.6457	1.34824	0.921054	1.37587	0.876285	1.18918	1.24568	2.13695	2.04819	1.65886
4930447C04Rik	0.10743	0.0283904	0.0205262	0	0	0.0772234	0.0115725	0.13349	0.104874	0.239881	0.0459835	0.0465534
4930447J18Rik	0	0	0	0	0	0	0	0	0	0	0	0
4930447K03Rik	0.663237	0.350545	0.295684	0.266957	0.0851074	0.158917	0.119074	0.343383	0.287759	0.164549	0.567772	0.862215
4930447N08Rik	0	0	0	0	0	0	0	0	0	0	0	0
4930448C13Rik	0	0	0	0	0.117199	0	0	0	0	0	0	0
4930448F12Rik	0.186538	0	0.106923	0	0	0	0	0	0.09105	0	0	0.121251
4930448H16Rik	0.152726	0.121082	0	0	0.176382	0	0	0	0	0.341022	0	0
4930448I06Rik	0	0	0	0	0	0	0	0	0	0	0	0
4930448I18Rik	0	0	0	0	0	0	0	0	0	0	0	0
4930448K20Rik	0.0994171	0	0	0	0	0	0.016064	0	0	0	0	0
4930449E01Rik	0	0	0	0	0	0	0	0	0	0	0	0
4930449E18Rik	1.30581	1.03525	1.12273	2.36519	3.01614	2.81594	0.105498	1.21692	1.59343	2.18681	0.838392	0
4930449I24Rik	0	0	0	0	0	0	0	0	0	0	0	0
4930451C15Rik	0.158181	0.225737	0.199476	0.0763981	0.292296	0.136444	0.143135	0.235868	0.185302	0.282559	0.0406173	0.329024
4930451I11Rik	121.052	110.625	79.982	56.6181	129.388	98.1957	33.2918	63.0233	70.1987	140.434	85.9707	91.7252
4930452A19Rik	0	0	0	0	0	0	0	0	0	0	0	0
4930452B06Rik	4.86914	4.31667	3.32717	5.18446	8.58735	5.22422	1.86034	2.01179	2.59909	4.23109	4.98963	3.83538
4930452G13Rik	5.23044	6.85592	4.99679	5.47374	10.7925	10.8281	4.93565	5.45933	7.28453	19.1536	14.4178	9.51947
4930452N14Rik	0	0	0	0	0	0	0	0	0	0	0	0
4930453H23Rik	0	0	0	0	0	0	0	0	0	0	0	0
4930453N24Rik	85.5393	91.066	60.5273	67.0929	97.8495	98.3686	54.148	68.5267	96.31	170.061	108.866	100.138
4930455B14Rik	0	0.0542371	0.0392133	0	0.079008	0	0	0.191264	0	0.458269	0	0
4930455C13Rik	3.23514	6.08403	3.36374	4.45159	1.82467	2.35254	5.13015	5.60915	5.28809	3.52787	3.47795	8.80266
4930455C21Rik	8.28477	13.6019	9.72193	5.55341	8.32492	8.47574	1.73922	4.17957	3.21595	4.36986	3.43445	2.75617
4930455D15Rik	0.129799	0.0686034	0	0.156734	0.0999356	0.186605	0.111856	0.120963	0.211184	0.0966091	0.222231	0.224986
4930455F16Rik	0	0	0	0.151106	0	0	0.04044	0.116643	0	0	0	0
4930455F23Rik	31.8097	29.7131	18.6885	31.871	31.1491	28.3419	11.1666	17.7833	16.4253	23.0579	31.7593	21.7326
4930455H04Rik	0	0	0	0	0	0	0	0	0	0	0	0
4930455J16Rik	0	0	0	0	0	0	0	0	0	0	0	0
4930456L15Rik	0	0	0	0	0.0719207	0	0	0	0	0	0	0
4930458L03Rik	0	0	0	0	0	0	0	0	0	0	0	0
4930459L07Rik	0	0	0	0	0	0	0	0	0	0	0	0
4930461G14Rik	0	0	0	0	0	0	0	0	0	0	0	0
4930465A12Rik	0	0	0	0	0	0.150046	0.0449711	0	0	0	0	0
4930465K10Rik	0.519684	0.412008	0.198587	0.278901	0.466805	0.498081	0.317226	0.645744	1.01464	0.902535	2.44685	1.12599
4930465M20Rik	0	0	0	0	0	0	0	0	0	0	0	0
4930467D21Rik	0.262668	0.0694149	0.0501867	0.132157	0.126397	0.118007	0.077811	0.163192	0.128209	0.342131	0.0843225	0.313015
4930467E23Rik	0	0	0	0	0	0	0.0082779	0	0	0	0	0
4930467K11Rik	0	0	0	0.142136	0	0	0	0.109696	0.114908	0.525664	0	0.153023
4930468A15Rik	5.27573	12.366	9.42273	4.70867	9.53671	11.7892	2.10027	6.23483	5.29949	5.634	4.02545	4.17474
4930469G21Rik	0	0	0	0	0	0	0	0	0	0	0	0
4930470H14Rik	4.83145	4.08365	2.67782	1.15717	2.53627	1.50686	11.7037	11.0517	8.61447	5.70613	4.61457	4.04887
4930470P17Rik	1.74401	2.318	1.5877	2.47757	4.20601	2.9313	2.13837	1.74481	6.25926	9.85006	5.73043	6.33492
4930471C04Rik	0	0	0	0	0	0	0	0	0	0	0	0
4930471G03Rik	0	0	0	0	0	0	0.0424566	0	0	0	0	0
4930471I20Rik	0.143743	0.22792	0	0	0	0	0	0	0	0	0	0.186867
4930471M09Rik	0	0	0	0	0	0	0.043486	0.125403	0.262723	0	0.172791	0.174933
4930471M23Rik	28.2323	25.7317	13.6153	27.8624	12.7234	18.0815	25.8138	36.1918	38.1497	22.7513	38.9242	44.5671
4930473A02Rik	2.94052	4.74291	3.19663	5.02	6.55775	5.08385	3.04742	4.55938	7.57233	16.4147	12.3042	9.55675
4930473A06Rik	7.22475	6.01926	4.1331	6.72655	3.75553	3.88737	2.80083	4.09116	3.29869	2.84128	3.1953	6.34114
4930473O22Rik	0.145341	0	0.0833093	0.0585008	0.111902	0.104475	0.0469692	0.0225746	0.236472	0.216355	0.311053	0.314909
4930474G06Rik	0	0	0	0	0	0	0	0	0	0	0	0
4930474H20Rik	0.0479152	0	0	0	0.0553368	0	0.0154845	0	0	0	0	0
4930474M22Rik	0	0	0	0	0	0	0	0	0	0	0	0
4930474N05Rik	0	0.0762732	0	0	0	0	0	0	0	0	0	0
4930474N09Rik	0	0	0	0	0	0	0	0	0	0	0	0
4930478L05Rik	0.0364511	0.0288986	0	0	0	0	0	0	0	0.0813916	0.0468066	0.0473867
4930478P22Rik	0	0	0	0	0	0	0.0106372	0	0	0	0	0
4930479D17Rik	0	0.0903606	0.0653305	0.137628	0.263259	0	0.220997	0.159326	0	0.763489	0	0
4930479M11Rik	0	0	0	0	0.195432	0	0	0.115016	0	0	0	0
4930480E11Rik	0	0	0	0	0	0	0	0	0	0	0	0
4930480G23Rik	0	0.0459089	0	0	0	0	0	0.053965	0.0565291	0	0	0
4930480K15Rik	0	0	0.0175527	0	0	0	0	0.014269	0	0	0	0
4930480M12Rik	10.4171	7.83881	4.7566	7.46204	15.0893	11.2321	2.39644	5.01854	3.61957	11.8273	4.53442	7.345
4930481A15Rik	2.09384	2.5211	2.71734	1.44527	2.90942	1.38961	1.1664	1.62377	4.39064	6.05408	3.99514	2.85334
4930483J18Rik	0.274569	0.707459	0.275418	0.828868	1.26839	0.518087	1.1535	0.543742	2.01027	2.75888	3.61386	3.56942
4930483K19Rik	0.47312	0.187546	0.067798	0.285651	0.0683004	0.127534	0.076448	0.358243	0.0577329	0.132054	0	0.153765
4930483O08Rik	0.147921	0.0586364	0.127182	0.267927	0.170833	0.079747	0.286817	0.275704	1.37182	0.99088	1.42459	2.21144
4930486F22Rik	0	0	0	0	0	0	0	0	0	0	0	0
4930486I03Rik	0	0.0832188	0.060167	0	0	0	0	0	0	0	0.134788	0
4930486L24Rik	1.35876	1.86444	0.898653	1.3252	2.77631	1.91585	0.726205	1.16886	0.969313	2.5672	1.74477	1.63052
4930487D11Rik	0	0	0	0	0	0	0	0	0	0	0	0
4930487H11Rik	0	0	0	0	0	0	0.028571	0	0	0	0	0
4930488B22Rik	0	0	0	0	0	0	0	0.0375055	0	0	0	0
4930488L21Rik	0	0	0	0	0	0	0	0	0	0	0	0
4930500F04Rik	0	0	0	0	0	0	0	0	0	0	0	0
4930500J02Rik	58.6229	72.0971	55.3362	43.2156	107.317	66.0793	17.5297	35.2883	20.6375	57.332	26.4095	37.6141
4930500L23Rik	1.46799	0.98478	0.647267	1.36356	4.17322	1.82635	0.510895	0.841887	0.330707	1.26072	2.17504	0.734001
4930502A04Rik	0.0924225	0.439638	0.105953	0	0.426952	0.0996532	0.11947	0.129197	0	0.825481	0.356037	0.2403
4930502E09Rik	0.665238	0.263702	0.381312	0.267763	0.640231	0.597736	0.179151	0.154989	0.64941	0.990273	0.427114	0.864816
4930502E18Rik	0.0611528	0	0	0	0	0	0.059287	0.0569901	0	0.273096	0	0
4930503B20Rik	0	0	0	0	0	0	0.0731205	0.0702873	0.147254	0	0.193697	0.0980488
4930503E14Rik	6.30624	9.90997	6.90667	9.7906	15.9966	9.71374	2.52924	4.19783	4.61715	13.3269	9.39924	9.00335
4930503E24Rik	0.0541114	0	0	0.0653405	0.187478	0	0.0174869	0	0.158472	0.120825	0	0
4930503H13Rik	0	0	0	0	0	0	0	0	0	0	0	0
4930503L19Rik	4.03963	6.7766	3.9934	8.66009	2.26505	2.96691	4.38938	6.23349	4.97226	2.02625	1.91703	7.76317
4930503O07Rik	0.326686	0.129499	0	0	0	0.176122	0	0	0	0	0	0
4930504O13Rik	4.96166	5.90045	6.57677	5.42962	4.4767	3.51083	1.85397	3.75693	3.48135	2.76972	4.77843	2.21726
4930505A04Rik	0.508388	0.403053	0.388542	0.409259	0.587134	0.0913605	0.0547645	0.236891	0	0.378394	0	0.440607
4930505G20Rik	0	0	0.196172	0	0	0.369018	0	0.079736	0	0	0	0
4930506M07Rik	13.3998	9.68516	6.03055	7.57745	5.58338	8.46072	5.5412	6.56933	6.51526	5.43615	3.74244	7.54228
4930507D05Rik	1.59638	2.53123	0.844647	2.22422	0.850911	0.529621	1.65681	2.6321	2.57734	2.05647	2.87774	2.83359
4930509E16Rik	0.0618963	0.588861	0.354787	0.523187	0.214451	0.53391	0	0	0	0	0	0.0804658
4930509J09Rik	0	0	0	0	0	0	0	0	0	0	0	0
4930509K18Rik	0	0.0301582	0	0.137801	0	0	0	0	0	0	0	0
4930511A02Rik	0.141172	0.0279804	0.0404595	0	0.0815189	0.0761081	0.159675	0.0328905	0.0344532	0.236416	0.0906387	0.137643
4930511E03Rik	0	0	0	0	0	0	0	0	0	0	0	0
4930511I11Rik	7.54301	5.38751	4.67419	2.2976	5.57213	4.10321	2.41567	4.21139	5.17438	8.34552	4.27577	2.73861
4930511M06Rik	0.281769	0.372531	0.370983	0.21955	0.419963	0.151857	0.447897	0.632275	1.08117	2.70477	1.75153	1.24559
4930511M11Rik	0.245939	0.131262	0.0281931	0.178185	0.113611	0.133885	0.0401278	0.0687587	0.0480156	0	0	0
4930512B01Rik	0	0	0	0	0	0.054126	0	0	0	0	0	0
4930513D17Rik	0.0612141	0	0.0350877	0	0.0706956	0.0660032	0	0.0285236	0	0	0	0
4930513N10Rik	0.775699	0.91315	1.02399	0.737983	1.14017	0.709661	1.223	1.13911	1.44565	1.62708	1.62993	1.61958
4930513O06Rik	0	0	0	0	0	0	0	0	0	0	0	0
4930515B02Rik	0	0	0	0	0	0	0	0	0	0	0	0
4930515G01Rik	2.50902	0.878933	0.501684	0.352289	1.34774	0.629143	1.69707	1.65851	1.93667	4.56008	2.24778	1.74466
4930515G16Rik	0	0	0	0	0	0	0	0	0	0	0	0
4930515L03Rik	0	0	0.249227	0	0	0	0	0	0	0	0	0
4930515L19Rik	0	0	0	0	0	0	0.0698845	0	0	0	0	0
4930517E11Rik	0.146269	0.0386544	0.0558941	0.0588743	0.168925	0.105142	0.0157563	0.0454375	0	0.217737	0	0.0633838
4930518P08Rik	0	0	0	0	0	0	0	0	0	0	0	0
4930519D14Rik	0	0	0	0	0	0	0	0	0	0	0	0
4930519F09Rik	2.14118	1.55307	1.07063	1.65033	2.78851	2.65254	1.19251	1.52841	1.28972	2.33965	1.40399	2.60588
4930519F16Rik	2.22267	4.02776	2.80285	4.1409	5.57393	4.51923	0.800375	2.04178	2.72773	4.254	2.77257	3.6325
4930519F24Rik	0	0	0	0	0	0	0	0	0	0	0	0
4930519G04Rik	1.8291	2.61022	1.71562	1.16457	3.26464	2.25907	0.85978	1.10024	1.46093	2.89607	2.04981	2.50755
4930519H02Rik	0	0	0	0	0	0	0	0	0	0	0	0
4930520O04Rik	0	0	0	0	0	0	0	0.0281012	0	0	0	0
4930520P13Rik	0	0	0	0	0	0	0	0.0945707	0	0	0	0
4930521A18Rik	0.0981394	0.194514	0.0562532	0.177758	0.11334	0.158726	0.158576	0.137189	0.191609	0.766975	0.504081	0.637911
4930521E06Rik	0.522148	0.275975	0.249411	0.315252	0.100504	0.469166	0.140617	0.162201	0.254863	1.55454	1.11748	0.226266
4930522H14Rik	10.1663	17.6727	11.4407	16.1052	17.773	11.7662	4.37047	8.30087	8.1034	13.1203	7.18593	8.85127
4930522O17Rik	0.738983	0.78116	0.705973	0.297445	0	2.12479	0.238813	0	0	1.65008	0.316308	0.320228
4930523C07Rik	0.015951	0	0.0214833	0	0	0	0	0	0	0	0	0
4930523O13Rik	0.22337	0.221361	0	0.269724	0.193476	0.180634	0.0180463	0.0260206	0.109028	0	0	0.145192
4930524B15Rik	2.26267	0.0827933	0.0798127	0.21017	0.0402021	0.0375337	0.0337483	0.113543	0	0.155456	0	0
4930524C18Rik	0	0	0	0	0.125171	0.0389542	0	0	0	0	0.0463914	0.0469664
4930524E20Rik	0	0	0	0	0	0	0	0	0	0	0	0
4930524L23Rik	0.318649	0.158477	0.0753767	0.158791	0.130175	0.182302	0.06071	0.165312	0.144269	0.0419474	0.120615	0.0732661
4930524N10Rik	0.683539	0.203218	0.146926	0.103173	1.18412	0.737017	0.0276119	0.079626	0.0834093	0	0	0
4930524O05Rik	0	0	0	0	0	0	0	0	0	0	0	0
4930524O08Rik	0.048991	0	0.0280815	0	0	0	0.0158321	0.0228281	0.0478254	0	0	0.127378
4930525D18Rik	0.250374	0.198498	0.0478379	0.100777	0.0963851	0.449938	0.134853	0.155554	0.488835	0.186354	0.107168	0
4930525F21Rik	0.0437935	0.104159	0	0.158644	0.505767	0.188879	0.198134	0.183656	0.0855027	0.195573	0.168705	0.113864
4930525G20Rik	0	0	0	0	0	0	0	0	0	0	0	0
4930525M21Rik	3.93502	5.69346	4.68025	7.00863	12.1566	9.01612	0.826575	3.07125	1.24845	2.85561	4.04235	2.302
4930526D03Rik	0	0	0	0	0	0	0	0	0	0	0	0
4930526I15Rik	0	0	0	0	0	0	0	0	0	0	0	0
4930526L06Rik	0.299468	0.415485	0.386221	0.452017	0.605243	0.968692	0.241944	0.418624	0.73086	3.00907	1.15363	0.389311
4930527F14Rik	0	0	0	0	0	0.124284	0	0	0	0	0	0
4930527G23Rik	0	0.128469	0	0	0	0	0	0	0	0	0	0
4930528A17Rik	0.0955558	0	0.0547723	0	0	0	0.133815	0.148419	0.093282	0.213367	0.0818018	0.0833115
4930528D03Rik	4.48596	5.89629	4.77051	6.41473	12.4066	7.95546	3.16646	5.28075	9.33467	16.8702	12.2029	11.2032
4930528F23Rik	0.815102	0.323109	0.327049	0.295276	1.78857	0.747042	0.118536	0.531732	0.0397855	0	0.261667	0.211928
4930528P14Rik	0	0	0	0	0	0	0	0	0	0	0	0
4930529C04Rik	0	0	0	0	0	0	0.0059341	0	0	0	0	0
4930529F22Rik	0	0	0	0	0	0	0	0	0	0	0	0
4930529F24Rik	0.084497	0.0669897	0	0	0	0	0	0	0	0	0	0
4930529K09Rik	0	0	0	0	0	0	0	0	0	0	0	0.189996
4930529L06Rik	0	0.498395	0	0.759104	1.45204	0	0	0.585854	0	0	0	0
4930529M08Rik	1.84581	2.74828	1.90959	2.33758	2.33968	2.4271	0.887475	1.63625	2.41717	2.51312	2.25458	2.34105
4930533B01Rik	0	0	0	0	0	0	0	0	0	0	0	0
4930533P14Rik	0.96713	0.766746	0.923927	0.97319	2.0477	1.04279	0.260452	0.450648	1.73089	6.1186	2.89773	2.30501
4930534B04Rik	1.76521	4.56669	3.17238	3.76623	5.67137	5.42373	0.96934	1.77493	1.1013	2.01522	1.03961	1.63914
4930538K18Rik	0.422943	0.59611	0.377113	0.226983	0.325636	0.658714	0.18224	0.394153	0.367005	1.88878	0.603443	0.610923
4930539C22Rik	0	0	0	0	0.184214	0	0	0	0	0	0	0
4930539E08Rik	6.4293	6.15634	4.15588	5.12526	4.88581	4.86161	4.68612	5.26539	9.90353	12.8955	8.23795	8.0506
4930539J05Rik	3.33596	2.64477	1.1951	2.76941	0.963168	1.34886	1.88661	2.33166	2.23891	4.18999	4.01595	2.71049
4930539M17Rik	0	0	0	0	0	0	0.061312	0	0.0926053	0	0.121812	0
4930539N22Rik	0	0	0	0	0	0	0.0226147	0	0	0	0	0.0909732
4930540M03Rik	0.266763	0	0	0	0	0	0	0	0	0	0	0
4930542C21Rik	0	0	0	0	0	0	0	0	0.238551	0	0	0
4930542D17Rik	0	0	0	0	0	0	0	0	0	0	0	0
4930542H20Rik	0	0	0	0	0	0	0	0	0	0	0	0
4930542N07Rik	0	0.191437	0	0	0	0.0867865	0	0.150021	0.078574	0	0	0
4930543E12Rik	0.0999048	0.198013	0.0858973	0.0603185	0	0.0538605	0.0645715	0.0465521	0.341347	0	0	0.0649386
4930544D05Rik	0	0	0	0	0	0	0.0439696	0	0	0	0	0
4930544G11Rik	1.6751	1.56238	1.32728	1.4278	1.47937	2.23113	0.52541	1.72177	1.73143	0.770067	0.948963	2.17764
4930544M13Rik	0	0	0	0	0	0	0	0	0	0	0	0
4930544O15Rik	0	0	0	0	0	0	0	0.185448	0	0	0	0
4930545E07Rik	0	0	0	0	0	0	0	0	0	0	0	0
4930545H06Rik	0	0	0	0	0	0	0	0	0	0	0	0
4930545L23Rik	0	0.06323	0.0152384	0.0321018	0	0.0573296	0	0.0247752	0.0259524	0.118723	0	0.0345606
4930546C10Rik	0	0	0	0	0	0	0	0	0	0	0	0
4930546K05Rik	0.12823	0.0580921	0.0420004	0.19908	0.232715	0.0987583	0.0236796	0.068286	0.196709	0.0409034	0.258749	0.333399
4930547C10Rik	0.027807	0.0881823	0.0318778	0.0335776	0	0.0599651	0.07189	0.0777427	0.0542909	0.0620904	0.0357069	0
4930547E08Rik	0.181276	0.287434	0.415628	0.218895	0.837418	0	0.82015	0.506809	0.884813	1.21432	2.09498	1.41397
4930547E14Rik	0	0	0	0	0	0	0	0	0	0	0	0
4930547N16Rik	3.12241	5.33286	3.28292	3.61956	1.46302	2.11621	1.80476	2.64382	2.26432	1.11553	0.710249	3.75763
4930548G14Rik	0.186825	0	0.0713913	0.0751981	0.287683	0	0.020125	0.0290179	0	0.556214	0.0799668	0.242874
4930548H24Rik	10.8397	11.3263	8.4466	7.05727	14.4801	11.203	1.921	5.35349	3.26718	6.69232	3.59204	2.40273
4930548J01Rik	0	0.0919037	0.132892	0	0	0.124991	0	0	0	0	0.446565	0.4521
4930548K13Rik	0	0	0	0	0	0	0	0	0	0	0	0
4930549C01Rik	0	0	0	0	0.151402	0	0	0	0	0	0	0
4930549G23Rik	10.0734	16.2301	9.87173	19.2267	21.391	14.0149	7.1933	11.2047	8.24767	26.1208	23.9927	19.2209
4930550C14Rik	31.0485	42.3386	27.492	45.9898	59.2847	48.2716	15.2323	27.5021	27.5963	54.2741	32.9586	38.9795
4930550L24Rik	1.60768	2.47835	2.27819	3.18158	3.81654	4.14104	0.80818	1.06125	2.13617	3.98866	2.75255	1.045
4930552N02Rik	0	0	0	0	0	0	0	0	0	0	0	0
4930552P12Rik	0	0	0	0.0643716	0	0	0	0	0.0260203	0	0	0
4930553E22Rik	0	0	0	0.220201	0	0	0	0	0	0	0	0
4930554C24Rik	0.0694222	0.110077	0.0397926	0.0838287	0	0	0.0224348	0	0	0	0	0
4930555B11Rik	0.183873	0.327995	0.368884	0.555076	0.477795	0.446082	0.089132	0.235615	0.0897493	0.513213	0.177083	0.0597592
4930555G01Rik	0.065655	0.182181	0.489232	0.317119	1.13737	0.778708	0.074261	0.183557	0.0320465	0.0733006	0.0843072	0.128028
4930555I21Rik	0.701885	0.600975	0.370133	0.64413	0.713329	0.63571	0.399211	0.641025	0.465926	0	0.684978	0.364983
4930556C24Rik	0.0869009	0.137791	0.199245	0.314804	1.10397	1.1244	0.8425	0.76936	2.12083	2.71657	2.34337	1.46864
4930556G01Rik	0.177849	0.7755	0.764573	1.39592	1.23238	1.0547	0.201161	0.165743	0.260427	0.9928	0.228375	0.346809
4930556J02Rik	1.54987	1.12635	0.88838	0.93575	1.49161	1.53187	0.333908	1.02309	2.39558	5.47946	1.32679	2.01485
4930556M19Rik	2.0665	2.00953	2.19007	2.29889	2.31649	2.26323	1.10096	1.46877	1.54147	3.4124	2.0768	2.84731
4930556N09Rik	0	0	0	0	0	0.081222	0	0	0	0	0	0
4930557A04Rik	0	0	0	0	0	0	0	0	0	0	0	0
4930557J02Rik	0	0	0	0	0	0	0	0.0326825	0.0684707	0	0	0.0911821
4930558C23Rik	31.6981	43.6813	27.4191	21.0171	39.4034	37.4094	11.4357	17.6705	13.3903	36.805	17.6135	17.5321
4930558G05Rik	0.160342	0.508481	0.0919073	0.193616	0	0.172887	0.362718	0.373569	0.93916	0.716056	2.47073	3.33514
4930558J18Rik	0.925637	1.10078	0.549521	0.6387	0.687221	0.356448	0.641	0.708587	0.484079	1.77159	1.14615	0.644645
4930558K02Rik	0	0.249648	0	0.285188	0.545516	0.339523	0.101761	0.110047	0.0768507	0.703135	0.48484	0.307008
4930562C15Rik	198.325	232.982	181.46	149.565	179.808	183.479	95.036	165.717	133.354	227.626	200.597	124.481
4930562F07Rik	0.110265	0.0874185	0.252827	0.133147	0.127344	0.237791	0	0.154145	0.107641	0.984892	0.28319	0.2867
4930563D23Rik	0.0493674	0	0.0141486	0.0596121	0	0.0266148	0.0877455	0.0115017	0.0240964	0	0.0950885	0.128356
4930563E18Rik	0	0	0.103833	0	0.0523013	0	0.190256	0.084408	0.0884187	0.910088	0.23261	0
4930563E22Rik	0.0786004	0.0155787	0.0225267	0.0237279	0.0680812	0	0.088903	0.0183125	0.0575477	0	0.0756977	0
4930563F08Rik	0	0	0	0	0.226856	0	0.0634795	0	0	0	0	0
4930563M20Rik	0	0.547262	0.197835	0.208383	0	0.372145	0.111537	0.080412	0	0	0.443195	0.448689
4930564B18Rik	1.19427	2.98613	1.79036	0.887445	1.90973	1.2877	0.59376	1.07017	0.627765	1.84616	1.29762	1.3137
4930564D02Rik	0	0.181738	0.328491	0.692012	0.13237	0.123584	0.592645	0.587483	0.67134	2.81522	2.06051	1.78804
4930564G21Rik	0.117709	1.11984	0.404822	0.426407	0.951587	1.14226	0.304314	0.164545	1.14908	1.31416	1.51149	0.918136
4930564K09Rik	124.822	115.152	85.282	66.5788	68.7777	108.838	56.064	61.0309	170.059	189.96	156.024	125.561
4930565A17	0	0	0	0	0	0	0.0425946	0	0	0	0	0
4930565D16Rik	0.0672815	0	0.0385655	0.162487	0.310811	0.0725453	0.086972	0	0.197042	0	0.0863957	0.349866
4930565N06Rik	0.0828554	0.0218961	0.0474925	0.233449	0.127585	0.148896	0.0357012	0.0514769	0.0269613	0	0.141859	0.107713
4930567H12Rik	0	0	0	0	0	0	0	0	0	0	0.208914	0
4930567H17Rik	0	0	0	0	0	0	0	0	0	0	0	0
4930567J20Rik	0	0	0	0	0	0	0.117281	0	0.354281	0.540237	0.466018	0.471795
4930567K20Rik	0	0	0	0	0	0	0.0822575	0	0	0	0	0
4930568D16Rik	1.85126	1.51504	1.91689	1.44222	3.58634	1.9961	0.65616	0.64001	0.87446	3.46696	0.766837	2.25139
4930568E12Rik	8.15253	11.248	4.67301	8.56586	15.04	12.9001	7.6301	7.8936	16.8473	49.6467	20.9372	18.4439
4930568G15Rik	0	0	0	0	0	0	0	0	0	0	0	0
4930568K20Rik	0	0	0	0	0	0	0	0	0	0	0	0
4930570G19Rik	0.126482	0.0619356	0	0	0	0.136377	0.122623	0.117872	0.123473	0	0.162415	0.164428
4930571K23Rik	0	0	0	0	0	0	0	0	0	0	0	0
4930572J05Rik	0	0.0377211	0	0	0	0	0	0	0	0	0	0
4930572K03Rik	0	0	0	0	0	0	0	0	0	0	0	0
4930572O13Rik	0	0	0	0	0	0	0	0	0	0	0	0
4930573O16Rik	0	0	0	0	0	0	0	0	0	0	0	0
4930578C19Rik	0.0383022	0.151831	0.219547	0.185002	0.221174	0.412988	0.086645	0.356949	0.373909	0.513149	0.245918	0.697105
4930578E11Rik	0.441781	0.700493	0.633069	0.419147	0.728871	0.952689	0.48949	0.45582	1.35542	1.12738	0.405206	0.697389
4930578I06Rik	0	0	0	0	0	0	0	0	0	0	0	0
4930578M01Rik	0	0	0	0	0	0.187399	0	0	0.0848333	0	0	0.225944
4930578N16Rik	4.84094	4.66261	2.98121	3.47834	6.9307	4.91772	1.3317	1.88287	1.56224	3.216	3.3393	2.70455
4930578N18Rik	0.39798	0	0.228121	0	0	0	0.128613	0.370889	0	0	0.511043	0.517377
4930579C15Rik	0	0.141896	0.0683933	0.144081	0.344503	0	0.11568	0.083398	0	0	0.153218	0.0775584
4930579F01Rik	0	0	0	0	0	0	0.0283237	0.0204185	0	0	0	0
4930579G18Rik	1.45804	1.50272	1.17004	1.23243	1.96452	1.20528	0.801015	0.9738	1.32846	1.30226	2.62116	1.13728
4930579G22Rik	1.29673	0.571143	0.660697	1.04389	0.665594	2.64102	0.558745	0.604232	2.1098	2.57376	1.66513	0.374615
4930579G24Rik	0.207678	0.19209	0.158721	0.0417959	0.159897	0.410531	0.335571	0.51611	0.236527	0.772874	0.711142	0.584965
4930579K19Rik	0.451098	0.153271	0.147753	0	0.148848	0	1.60357	1.08101	1.63565	3.88514	4.05477	1.25664
4930581F22Rik	0	0	0	0	0	0	0.00898215	0	0	0.0620621	0.0356906	0.144532
4930583H14Rik	0.71452	0.377649	0.204779	0	0	0.0641989	0.404088	0.443921	0.174377	0.398857	0.229375	0
4930583K01Rik	0	0.0713307	0.0515719	0	0	0	0	0	0.087832	0	0	0
4930583P06Rik	0	0	0	0	0	0	0	0	0	0	0	0
4930584F24Rik	0.062085	0	0	0	0.0717014	0	0.060191	0.086788	0	0.415889	0	0.0807111
4930588N13Rik	99.6685	101.167	71.8053	86.0365	182.648	119.012	19.9866	49.8003	23.5872	56.0973	36.9319	37.122
4930590J08Rik	0	0.0303568	0.0109739	0	0	0	0	0	0	0	0	0.0248889
4930590L20Rik	0.176052	0.139575	0	0	0	0.189826	0.056894	0	0	0	0	0
4930591A17Rik	0.115049	0	0	0	0	0	0	0	0	0	0	0
4930592A05Rik	1.14261	2.29486	1.35354	1.37972	1.49553	1.4784	0.910815	0.638897	1.18979	4.59239	2.34755	1.98054
4930592I03Rik	0	0	0	0	0	0	0	0	0	0.174216	0	0
4930593A02Rik	2.49692	2.63943	2.00372	1.60804	4.71	3.23073	0.349664	1.16348	0.487503	1.30092	1.17564	1.62301
4930593C16Rik	0	0	0	0	0	0	0	0	0	0	0	0
4930594C11Rik	0.0957932	0.113918	0.0686353	0.0289181	0.110631	0	0.069653	0.0223181	0	0.106948	0.123007	0.031133
4930595M18Rik	0.275302	0.218261	0.229531	0.211548	0.404657	0.404783	0.097056	0.0349857	0.097728	0	0	0.130144
4930596D02Rik	0	0	0	0	0	0	0	0	0	0	0	0
4930596M17Rik	0.117032	0	0	0.282638	0.405479	0.126189	0	0	0.342744	0.783965	0.150281	0
4930597G03Rik	0	0	0	0	0	0	0	0.0304129	0	0	0	0
4930598F16Rik	0	0.0869539	0.0628675	0	0	0	0	0	0	0	0.140838	0
4930599N23Rik	0.54223	0.644825	0.103601	0.327377	0.626217	0.389768	0.52569	0.33688	0.352886	1.00896	2.32091	1.29233
4931402G19Rik	0.594859	0.943216	0.5967	1.29295	1.20225	1.31487	1.85509	1.17803	2.67125	5.64511	4.2394	2.82263
4931403E22Rik	3.0282	2.08763	1.88669	2.38475	4.10547	5.39454	0.850965	1.41103	1.15675	1.17594	1.01439	2.05393
4931403G20Rik	0	0.0645755	0.0233429	0.147534	0.0428123	0	0.0263224	0.0379537	0	0	0	0.158835
4931406B18Rik	0.016222	0.0128609	0.0464921	0.0391769	0.0187347	0.0349824	0.0419391	0.0226767	0.0316721	0.108667	0.0416613	0.0632665
4931406C07Rik	8.66472	6.21317	4.38559	9.18272	6.04996	10.0813	3.05994	3.74026	4.78749	4.4766	4.60673	5.82398
4931406H21Rik	0.0167193	0.0132551	0	0	0	0.0360546	0	0.0077906	0	0	0	0
4931406P16Rik	26.0874	17.4931	11.9538	17.3631	13.0937	25.8245	12.4925	13.0549	14.1328	10.8566	9.37907	17.9986
4931407G18Rik	1.7577	1.43117	0.925813	1.37673	2.57858	1.48544	0.322393	0.819027	0.27825	0	0.305006	0.185272
4931408A02Rik	2.49034	0.724763	0.704693	0.875494	2.49197	2.00539	0.97797	2.80555	0.801287	0.304143	1.09293	0.221344
4931408C20Rik	0.0740153	0	0.00848507	0.017875	0	0	0.10046	0.0206931	0.0578035	0.0330538	0	0.0384883
4931408D14Rik	0.0201425	0	0	0	0	0	0	0.0187713	0	0	0	0
4931409K22Rik	0.520248	0.327719	0.156202	0.149573	0.371942	0.186983	0.0334018	0.196329	0.060527	0.0922955	0	0
4931414P19Rik	0.84672	0.366155	0.279437	0.712603	0.385221	0.553311	0.406299	0.705393	0.450859	1.20313	1.05432	0.633762
4931417E11Rik	0	0	0	0	0	0	0	0	0	0	0	0
4931417G12Rik	2.96459	2.30837	2.30619	2.0456	2.32328	4.79479	0.752755	0.518023	0.981913	1.06387	0.951703	1.30761
4931419H13Rik	0	0	0.0455363	0.0959286	0	0	0.025673	0	0.0775527	0.354775	0	0.103276
4931420L22Rik	0.321532	0.0849708	0.122867	0.129419	0.123778	0.231125	0.0692715	0	0.104627	0	0	0
4931423N10Rik	0.0372967	0	0	0	0.0430736	0	0.0120529	0	0.0364093	0	0.0478924	0
4931428F04Rik	1.03476	0.525031	0.486358	0.549493	0.478012	0.557856	0.56867	0.539925	0.484627	1.06283	1.11586	0.807116
4931428L18Rik	70.9074	95.3981	69.1133	79.5713	180.36	105.51	16.8589	39.8074	27.7824	59.1627	46.6772	40.156
4931429I11Rik	0.298635	0.253671	0.0978153	0.103031	0.123175	0.229999	0.151655	0.119274	0.145765	0.381041	0.219129	0.194114
4931429L15Rik	0	0.211387	0	0.0804908	0.153965	0.071873	0.107707	0.108711	0.911007	1.48841	0.898748	0.693248
4931429P17Rik	0.979905	0.562564	0.8522	0.489623	1.3268	1.02014	0.272991	0.314897	0.56076	1.28264	0.60745	0.878542
4931430N09Rik	0	0	0	0	0	0	0	0	0	0	0	0
4931431B13Rik	0	0	0	0	0	0	0	0	0	0	0	0
4931431C16Rik	0.265513	0.153091	0.0830133	0.408052	0.0836288	0.0780779	0.163808	0.236192	0.0942533	0.0538967	0.0619897	0.313791
4931431F19Rik	0	0	0	0	0	0	0	0	0	0	0	0
4931440F15Rik	0.0795989	0	0.0342194	0	0	0.0214566	0.0192927	0.00927253	0.0194263	0.0444341	0	0.0517397
4931440J10Rik	0	0	0	0	0	0	0	0	0	0	0	0
4931440L10Rik	0	0	0	0	0	0	0	0	0	0	0.0678533	0.0686943
4931440P22Rik	0.479876	0.556107	0.317381	0.891477	0.426312	0.477618	0.620315	0.67088	0.648888	0.989092	0.758408	1.00775
4932411E22Rik	0	0	0	0	0	0	0	0	0	0	0	0
4932411G14Rik	1.48389	1.16306	0.637919	1.0588	1.86952	1.59998	1.5367	1.57145	2.55147	4.25466	3.50776	3.39779
4932411L15	1.83521	1.26097	1.25063	0.369342	0.565192	0.725557	2.51728	2.03334	1.73183	1.82126	0.890265	0.583194
4932411N23Rik	0	0.121086	0.0875447	0.0691594	0.0220484	0.0411699	0.00616965	0.0177917	0	0	0	0
4932412D23Rik	0	0.0124159	0	0.0378211	0.0361727	0	0.00506095	0.00729733	0	0	0	0.020359
4932412H11Rik	0	0.0352634	0.0254953	0.0268547	0.0256843	0	0	0.0103629	0	0	0	0
4932413F04Rik	0	0	0	0	0	0	0	0	0	0	0	0
4932414J04Rik	0.106917	0.101717	0.0490274	0.0258208	0.123477	0.299732	0.062193	0.0498193	0.0208745	0.620709	0.0549164	0.111194
4932414N04Rik	0.19541	0.197173	0.132373	0.107255	0.102581	0.13408	0.189448	0.173831	0.46823	1.03133	0.387792	0.692822
4932415G12Rik	1.19667	1.41693	0.935353	1.89539	0.879469	1.05569	0.98438	1.47005	1.16819	0.347018	0.53882	1.45466
4932415M13Rik	0	0	0	0	0	0	0	0.112011	0	0	0	0
4932416H05Rik	0.296256	0.40264	0.109165	0.434392	0.171072	0.365067	0.23251	0.187346	0.371837	0.236253	0.489112	0.357626
4932416K20Rik	0.0546768	0.0144494	0	0	0.0210486	0	0.00588985	0.0169849	0.177919	0.244176	0.0234034	0.165854
4932418E24Rik	0	0	0	0	0	0	0	0	0	0	0	0
4932425I24Rik	0.0238548	0.0189122	0.0136735	0	0	0	0.0154181	0.0555774	0	0	0.122527	0.0620229
4932429P05Rik	0	0	0.0121211	0.0766044	0	0	0	0	0.0412867	0	0	0.0274906
4932435O22Rik	0.0573098	0.106016	0.109499	0.0230675	0	0.164782	0.388929	0.097916	0.484867	0.255934	0.269834	0.819536
4932438A13Rik	3.48732	2.79257	2.09049	2.22548	1.14749	2.6132	2.44535	2.73249	2.66262	2.04459	1.11576	3.05445
4932438H23Rik	0.848938	0.312479	0.172577	0.661018	0.568987	0.590246	0.54849	0.76936	0.532501	2.38219	0.843523	0.676043
4932441B19Rik	0	0	0	0	0	0	0	0	0	0	0	0
4932441J04Rik	0	0	0	0	0	0	0	0	0.114248	0	0	0
4932443I19Rik	0	0	0	0	0	0	0.0342157	0	0	0	0	0
4932702P03Rik	0	0	0	0	0	0	0	0	0	0.280678	0	0
4933400A11Rik	0	0	0.06826	0	0.0687663	0	0.0384847	0.0277451	0.0581269	0.132955	0	0.154814
4933400B14Rik	0	0	0	0	0	0	0	0	0	0	0	0
4933400C05Rik	0	0	0	0	0	0	0	0	0	0	0	0
4933400C23	0	0	0	0	0	0	0	0	0	0	0	0
4933400F21Rik	0	0	0	0.0216525	0	0	0.0057948	0.0334215	0.0175047	0	0	0
4933400L20Rik	0.276015	0.36471	0.527369	0.222195	0.106256	0.496015	0.118931	0.342968	0.179632	0.616313	0.236286	0.239215
4933401B06Rik	0	0	0.0345	0	0	0	0.0389017	0.0280459	0	0.134396	0	0
4933401D09Rik	0.0544975	0.43206	0.0624756	0	0.125877	0.0587612	0.0704465	0.101575	0.159603	0	0.27992	0.0708473
4933401H06Rik	0.0833443	0.132152	0.0955453	0	0.0962536	0.269594	0	0.0776707	0	1.1166	0.107022	0.108348
4933401P06Rik	0	0.0376332	0.0272087	0	0.0548209	0	0.168741	0.0663557	0.092678	0.211984	0.0609539	0.0617094
4933402C06Rik	0	0	0	0	0	0	0	0	0	0	0	0
4933402D24Rik	0	0	0	0	0	0	0	0	0	0	0	0
4933402E13Rik	0	0	0	0	0	0	0	0	0	0	0	0
4933402J07Rik	0	0	0	0	0	0	0.0241057	0.0347576	0	0	0	0
4933402J10Rik	0	0	0.0468759	0	0	0	0	0	0	0	0	0
4933402J15Rik	0	0	0	0	0	0	0	0	0	0	0	0
4933402N03Rik	0	0	0	0	0	0	0	0	0	0	0.0819722	0
4933402N22Rik	0	0.214309	0	0.0816032	0.0780466	0	0.152874	0.0629789	0	0.60359	0.086778	0.0878536
4933402P03Rik	0	0	0	0	0	0	0	0	0	0	0	0
4933403F05Rik	15.5624	22.1591	16.6029	12.2261	13.8437	14.0402	14.8892	15.2713	18.5878	28.9457	21.3701	25.5518
4933403G14Rik	0.347115	0.579357	0.28274	0.683873	0.232088	0.177287	2.62726	1.22584	1.26625	1.63173	1.87675	1.75751
4933403O03Rik	0.0953069	0.1889	0.136574	0.172628	0.38049	0.0513817	0.27305	0.068496	0.325638	1.06406	1.10145	0.1239
4933403O08Rik	0.0928447	0	0.0532183	0	0	0	0.0900125	0	0	0	0	0.120699
4933404G15Rik	0	0	0	0	0	0.0477675	0	0	0	0.197842	0	0
4933404K08Rik	0	0.236263	0.0854087	0.0599752	0.114723	0.107108	0.256815	0.092574	0.145459	0.110904	0.255114	0.193707
4933404M02Rik	0	0.0626978	0	0.0477474	0.0913328	0.0426353	0.0127785	0.018425	0	0	0.152326	0.102809
4933404O12Rik	0.0973323	0.115748	0.092984	0.0783538	0.149878	0.0524736	0.11009	0.226767	0.126689	0.470889	0.208306	0.189799
4933405D12Rik	27.9459	35.0369	27.5667	18.0498	31.5239	29.8987	25.9382	31.7974	118.852	154.55	59.9477	55.6214
4933405E24Rik	0	0	0.0399287	0	0	0	0	0	0	0	0	0
4933405L10Rik	0.0664039	0.105291	0.0761247	0.160368	0.0766893	0.0715991	0.0858375	0.278477	0.064824	0.148273	0.596882	0.431629
4933405O20Rik	0.161476	0.768115	0.37023	0.714947	1.05676	0.928582	2.47001	1.52992	6.04264	16.2252	3.87054	2.93889
4933406C10Rik	0.897781	2.33866	0.78416	1.23896	1.4812	1.61337	1.96183	1.27492	4.1317	5.25029	6.58763	5.94678
4933406D12Rik	0	0	0	0	0	0	0	0	0	0	0	0
4933406F09Rik	0	0	0.0964673	0	0	0	0	0	0.0547642	0	0	0
4933406G16Rik	0.302435	0.79924	0.433386	0.791257	0.465706	0.706541	0.130314	0.563695	0.196826	0.450204	0.194177	0.262112
4933406I18Rik	0	0	0	0	0	0	0	0	0	0	0	0
4933406J08Rik	0.320357	0.355573	0.275441	0.30947	0.406975	0.17271	0.103528	0.388115	0.0938207	0.214597	0.452505	0.291527
4933406J10Rik	0	0	0	0	0	0	0	0	0	0	0	0
4933406K04Rik	0	0	0	0	0.061405	0.0573293	0	0.0495502	0	0	0	0.0691209
4933406M09Rik	0.0390115	0	0	0	0	0	0	0	0	0	0	0
4933407C03Rik	0.574532	0.151829	0.244878	0.124517	0.272212	0.254144	0.138061	0.102965	0.302001	0.296042	0.359416	0.21066
4933407E24Rik	0	0	0	0	0	0	0	0	0	0	0	0
4933407G14Rik	1.03937	0.778238	0.761253	0.627528	1.86722	1.18294	0.223924	0.591932	0.281844	0.515734	0.519029	0.37533
4933407H18Rik	7.49715	14.533	9.6764	10.7413	15.2859	11.7926	2.33965	3.98903	1.58267	3.84991	3.60188	4.2487
4933407I05Rik	0	0	0	0	0	0	0	0	0	0	0	0
4933407K13Rik	0	0	0.0110397	0	0	0	0.0186723	0.0269232	0.0188016	0.0860106	0	0
4933407L21Rik	0	0	0.0370948	0	0	0	0	0	0	0	0	0
4933407P14Rik	0	0	0	0	0	0	0	0	0	0	0	0
4933408B17Rik	0.0849287	0.067332	0.0162269	0	0	0.122098	0.0182973	0.0131913	0.027636	0	0	0
4933408J17Rik	4.87259	3.42404	2.83527	3.61048	8.35571	4.45777	1.37185	2.39086	2.77472	7.83031	4.36085	4.46289
4933408N05Rik	9.48742	8.68156	7.49653	7.81594	15.5138	12.2374	3.22359	5.88751	8.13647	14.354	9.56401	9.62492
4933409G03Rik	0.0538253	0	0	0.0649951	0	0	0	0	0	0	0	0
4933409K07Rik	0.0140539	0.022284	0.0161113	0	0	0	0	0	0	0	0	0
4933411E08Rik	2.81023	3.35809	1.96099	2.45899	3.85698	3.77663	1.65839	1.84085	5.04938	7.36626	7.63558	5.71825
4933411G06Rik	0	0	0	0	0	0	0	0	0	0	0	0
4933411G11Rik	0.0625302	0.17351	0.161289	1.05709	0.0722156	0	0.08083	0.0874107	0.24417	0.279248	0.682505	0.284515
4933411K16Rik	0	0	0	0	0	0	0	0	0	0	0	0
4933411K20Rik	32.6325	36.4799	21.6967	40.3267	18.966	26.4769	14.6689	24.7627	20.5746	11.0861	10.1171	40.0137
4933412E12Rik	0.841354	0.889374	0.401884	0.846626	1.02565	0.907178	0.54379	0.544502	0.912593	1.66992	1.56055	0.911473
4933412E24Rik	0	0	0	0	0	0	0	0	0	0	0	0
4933412O06Rik	0	0	0	0	0	0	0	0	0	0	0.0853616	0
4933413G19Rik	0.0752625	1.25413e-08	0.0423985	3.75805e-08	5.44558e-08	0.167828	0.0232778	0.0338346	0.142511	0.166376	6.54268e-09	3.81505e-08
4933413J09Rik	1.03644	1.44557	0.89112	1.01976	1.86196	1.92462	0.583045	0.992713	0.955567	1.15713	1.15836	0.723592
4933413L06Rik	0	0	0	0	0	0	0	0	0.166122	0	0	0.110612
4933415F23Rik	0	0	0	0	0	0	0	0	0	0	0	0
4933416C03Rik	0.089403	0.354396	0.153737	0.179926	0.0344169	0.224928	0.077045	0.0277724	0	0	0	0.116225
4933416E03Rik	0.0661881	0.104949	0	0	0.15288	0	0	0.0308413	0	0	0	0
4933416I08Rik	0.0577426	0.366229	0.231685	0.0697253	0.600178	0.560342	0.223924	0.322872	0.0563688	0.515734	0.148294	0.525462
4933416M06Rik	0	0	0	0	0	0	0	0	0	0	0	0.0734689
4933416M07Rik	11.7913	12.2189	8.1424	6.22221	8.14915	8.50923	4.00555	3.89361	7.11493	10.3657	11.4453	6.15565
4933417A18Rik	0.072728	0	0.0416874	0	0	0	0	0	0.141995	0	0.0933895	0
4933417D19Rik	0.0596016	0.0472525	0.136654	0	0.2065	0.0642646	0.115567	0.277723	0.174551	0	0.688807	0.232448
4933417E11Rik	29.5493	47.3986	30.6058	38.7517	66.6653	44.9761	16.1671	25.2964	24.2175	62.1447	44.6505	49.6708
4933417G07Rik	0	0	0	0	0	0	0	0	0	0	0	0
4933417O13Rik	0.184847	0.0366369	0.238395	0.223206	0.160108	0.199308	0.0149339	0.086132	0	0.103186	0.237361	0.0600756
4933421E11Rik	5.93241	9.17657	5.97299	10.8167	9.66506	10.1119	4.19002	4.15467	6.6862	6.43696	3.73668	8.39617
4933421I07Rik	0	0	0	0	0	0	0	0.0243512	0	0	0	0
4933421O10Rik	1.94369	1.97935	1.90168	1.43655	2.78659	2.76423	1.9223	2.04561	5.59419	10.2515	5.29299	5.9903
4933422A05Rik	0	0	0.0303972	0	0.0612451	0.05718	0	0	0.0517693	0	0.136194	0.0689409
4933422H20Rik	1.02527	0.924956	0.810593	0.554981	0.857435	1.3342	0.411307	0.560109	1.00088	0.868365	0.771767	0.689411
4933424B01Rik	13.5237	13.1985	8.46313	17.2862	8.50118	11.79	8.74075	9.911	10.2566	7.2626	7.96846	17.3028
4933424G05Rik	0	0	0	0	0	0	0	0	0	0	0	0
4933424G06Rik	1.85327	2.93856	1.70725	2.7174	5.27436	3.99652	0.427793	1.04861	0.38768	0.443374	0.0849917	0.774406
4933425H06Rik	0	0	0	0	0	0	0	0	0	0	0	0
4933425L06Rik	0	0.0495997	0	0.0377726	0	0	0.0505445	0.0291518	0	0.0698476	0	0
4933425O20Rik	0	0	0	0	0	0	0	0	0	0	0	0
4933426D04Rik	4.04167	1.66375	0.980133	0.656977	3.41101	2.43035	1.25589	1.55733	1.82101	2.42971	0.998055	1.31355
4933426M11Rik	5.13133	3.05868	2.21142	4.36655	2.61693	5.61472	5.97615	3.52093	6.01607	4.54897	3.43353	7.25014
4933427D06Rik	307.23	254.635	153.284	268.465	110.517	184.506	101.303	159.753	142.2	79.9738	103.667	209.969
4933427D14Rik	0.665977	0.621855	0.203592	1.01863	0.66658	0.749995	0.946965	0.772353	0.592342	0.594824	0.323067	1.07741
4933427E11Rik	0	0	0	0	0	0	0.0390943	0.0281847	0	0	0.310683	0.0786334
4933427E13Rik	0.142184	0.0751497	0.0271665	0.11446	0.109472	0.153308	0.0153163	0.132505	0.092534	0.105828	0.0608593	0.0616136
4933427G17Rik	9.0601	16.3562	9.80247	13.225	18.3215	14.3591	3.64518	6.81573	7.10407	14.3806	12.0545	11.1633
4933427I22Rik	0	0	0	0	0	0	0	0	0	0	0	0
4933428C19Rik	0	0.0788818	0	0	0	0.214562	0.0964615	0	0.09713	0	0	0
4933429K18Rik	0.5273	0.65693	0.345425	0.272882	0.260989	0.568554	0.194748	0.456305	0.882433	0.672805	1.25748	0.685495
4933429O19Rik	0	0	0	0	0	0	0	0	0.0837027	0	0	0
4933430H15Rik	8.81511	3.62233	4.49753	2.35893	0.671241	2.00192	2.7809	3.89296	2.71085	0.973348	1.20243	2.72851
4933430H16Rik	0.0988541	0	0	0	0	0	0	0	0	0	0.0634689	0.0642556
4933430I17Rik	0.735115	0.521456	0.421365	0.700789	0.446831	0.500607	0.375099	0.468735	0.113309	0.777524	0.496819	0.251489
4933430M04Rik	0.113341	0	0	0	0	0	0	0	0	0	0	0
4933430N04Rik	0	0	0	0.234934	0	0	0	0	0	0	0	0
4933431E20Rik	4.53539	3.38856	2.0864	4.16845	2.76633	4.86158	1.90484	2.69185	2.89998	3.06752	3.24166	4.6709
4933431G14Rik	0.575251	0.409963	0.197701	0.416776	0.863659	0.620257	0.57629	1.12579	1.23544	3.46809	2.7331	2.01915
4933432B09Rik	0.0980811	0.0583195	0.0491923	0.0148044	0.0424774	0.0793159	0.0475445	0.0457023	0.179527	0.246381	0.094459	0.0796915
4933432G23Rik	1.06162	0.0765141	0.221278	0	0.445837	0.624367	0.218322	0.179882	0.471072	1.29299	0.495715	0.878253
4933432I03Rik	0	0	0	0	0	0	0.0230369	0.0664329	0	0	0.183074	0.0926716
4933432I09Rik	0.0526613	0	0.0603729	0.0635895	0	0.0567813	0.0170182	0	0.0514083	0	0	0.479253
4933433C11Rik	0	0	0	0	0	0.0537287	0.0644135	0	0	0	0.19196	0.0647797
4933433F19Rik	0	0	0	0.0836386	0	0	0	0	0	0	0	0
4933433G15Rik	0.0643747	0.102073	0.0737987	0.0777337	0.297383	0	0.062411	0.0899887	0.0628431	0.431227	0.0826632	0.0836878
4933433G19Rik	2.78013	2.65622	1.06237	1.63549	3.3754	2.4596	0.64503	1.52795	1.11343	1.7509	2.74611	1.9461
4933433H22Rik	0.154175	0.397251	0.287211	0.0930848	0.311597	0.207797	0.224208	0.179601	0.451521	0.602451	0.395951	0.450966
4933433P14Rik	1.67992	3.05762	1.23417	1.59997	3.55233	2.50017	3.47143	2.40347	2.84103	8.77014	7.41337	4.46009
4933434E20Rik	43.7052	79.0275	48.6121	65.0785	104.104	66.339	22.6992	34.164	27.0891	84.3257	77.9466	62.5179
4933434I20Rik	0.786107	1.24646	0.708073	1.15265	1.81574	1.57413	0.272188	0.418626	0.602959	3.00908	1.22574	1.16794
4933436C20Rik	1.05837	1.02555	0.84258	1.06501	1.83346	2.15556	0.96908	0.986327	0.860993	2.10066	2.7181	2.29316
4933436E23Rik	0	0	0	0	0	0.0726253	0	0	0	0	0	0.087563
4933436H12Rik	0	0	0.0263489	0	0	0.0991293	0	0	0	0	0	0
4933436I01Rik	0	0	0	0	0	0	0	0	0	0	0	0
4933437F05Rik	0.202291	0.160377	0.0289881	0.122135	0.233624	0	0.163433	0.09426	0.246847	0.112924	0.12988	0.39447
4933438B17Rik	0	0	0	0	0	0	0.0411733	0	0	0	0.163602	0
4933438K21Rik	0.0820576	0	0.0470351	0	0	0	1.31265	0.0573539	0.720947	1.28259	1.15907	0.0533379
4933439C10Rik	0.401681	0.405306	0.104655	0.352754	0.295208	0.23624	0.389427	0.289261	0.392123	0.815375	0.89092	0.712076
4933439F18Rik	16.6708	22.4626	16.641	23.0663	24.331	24.6627	6.70955	9.87793	9.2528	10.8259	15.2746	11.5459
4933439K11Rik	0.082892	0	0	0	0	0	0.187514	0.231748	0.161839	0	0.212882	0
4933440J02Rik	0.259964	0.824405	0.447032	0.235434	1.05081	0.140151	0.189025	0.393686	1.01511	0.725593	0.333818	0.84489
4933440M02Rik	0.0829968	0.0987036	0.0713627	0.0501046	0.143783	0.223739	0.321889	0.135367	0.567204	0.463337	0.639508	0.485574
5031410I06Rik	0.200448	0.229546	0.140429	0.13447	0.154331	0.21613	0.0287901	0.072646	0.0434842	0.0994624	0.0285994	0.202677
5031414D18Rik	13.4318	14.7262	10.3322	13.8074	19.6066	17.3899	6.5917	9.55093	10.4313	25.1976	14.1059	14.086
5031425E22Rik	0	0	0	0	0	0	0.0168597	0	0.0254648	0.0582462	0.0334962	0
5031425F14Rik	0	0	0	0	0	0	0.0137868	0	0.0416469	0.0952598	0	0.0554609
5031426D15Rik	0.598635	0.799329	0.969207	0.393136	0.715617	0.871951	0.838315	1.21365	1.12777	4.45564	1.94199	1.95241
5031434C07Rik	0	0	0	0	0	0	0	0	0	0	0	0
5031434O11Rik	0	0	0	0	0	0	0	0	0	0	0	0
5031439G07Rik	2.39156	0.92294	0.783333	1.29877	1.15448	1.82826	1.28402	1.24999	1.45761	1.35622	2.38854	1.06925
5033403H07Rik	1.11072	2.99399	2.80131	1.34122	4.61794	0.958094	2.15367	1.55267	6.50575	20.337	7.70185	8.0861
5033404E19Rik	0	0	0	0	0	0	0	0	0	0.270118	0	0
5033406O09Rik	0	0	0.0229624	0	0	0	0	0.0186667	0	0.178901	0	0
5033411D12Rik	5.71103	7.71628	6.7776	7.23613	17.9754	10.4076	1.14375	2.99846	1.33489	3.05333	3.30524	2.61422
5033414D02Rik	0.478022	0.227387	0.493201	0.230888	1.65619	0.618505	0.587025	0.400934	0.373319	4.90993	0.98212	1.61573
5133401N09Rik	17.3652	14.1858	11.1373	5.54878	14.8562	11.6624	4.84926	9.6374	8.0106	16.1781	10.0111	9.40327
5330411J11Rik	0.381824	0.975407	0.486357	0.717205	0.832935	0.594673	0.342755	0.494213	0.662649	0.947306	1.08955	0.937598
5330413P13Rik	0	0	0	0	0	0	0	0	0	0	0	0
5330417C22Rik	0	0.0310277	0.0224329	0	0.0225992	0.0210992	0.0316188	0.00911813	0.0191027	0.043694	0.050255	0.0508779
5330426P16Rik	0	0	0	0	0	0	0.0245099	0.0353404	0	0.169351	0.340866	0.0492987
5330434G04Rik	0	0	0	0	0	0	0	0	0	0	0	0
5330437I02Rik	6.03917	8.25498	5.04595	11.3615	7.12764	7.49146	2.65522	4.6489	4.10281	7.4822	7.00126	6.07898
5330439B14Rik	0	0	0	0	0	0	0	0	0	0.114825	0	0
5430401F13Rik	0	0	0.087982	0	0	0	0.0992075	0	0	0	0	0
5430402E10Rik	0	0	0	0	0	0	0	0	0	0	0	0
5430402O13Rik	1.16253	2.29738	1.2846	0.902056	2.77776	2.33867	0.563305	1.66311	1.21543	4.81886	2.38775	2.26604
5430403N17	0.0260077	0	0.0149075	0.0314048	0	0.0841273	0.0168095	0.0242373	0	0	0	0
5430405G05Rik	0.0496278	0	0.0568929	0	0	0	0.0320759	0.0231248	0	0.110814	0.127453	0.0645166
5430405H02Rik	15.2538	9.72392	7.64767	14.0756	6.41535	6.25905	15.2843	15.5094	20.2195	28.0553	22.3621	28.4817
5430407P10Rik	0.522311	0.340146	0.05346	0.247772	0.129256	0.160904	1.0006	0.425913	0.182099	0.458171	1.12581	0.218249
5430411K18Rik	3.94894	2.61918	2.16365	2.77379	1.98967	3.98655	1.93508	2.25799	2.53219	1.88742	1.23456	3.17079
5430416N02Rik	1.59241	2.06586	1.32765	1.22364	3.17656	1.87308	1.73096	1.61892	1.97848	2.26271	3.34604	2.07015
5430416O09Rik	0.0629492	0.0124766	0.0270617	0.0380062	0.0726996	0.101811	0.137315	0.175993	0.291895	0.843356	0.646662	0.429632
5430417L22Rik	0.0859847	0.0170423	0.0123215	0	0	0	0.034734	0.0100165	0	0	0.0276031	0
5430419D17Rik	0	0	0	0	0	0	0	0	0	0	0.0287988	0
5430421F17Rik	0.116867	0.138979	0.133975	0.0705594	0.0674842	0.25202	0.132185	0.204209	0.228172	0.456665	0.262619	0.113946
5430421N21Rik	0	0	0	0	0	0	0	0	0	0	0	0
5430425J12Rik	0	0	0.0526185	0.0554242	0	0.0989804	0.0296659	0.0641622	0	0.102488	0	0.0596694
5430427M07Rik	0	0	0	0	0	0	0	0	0	0	0	0
5430427O19Rik	0.0336504	0.0666955	0.0771533	0.0609502	0.077725	0.036283	0.125058	0.0627195	0.509171	0.71381	0.540128	0.284348
5430428K19Rik	0	0	0	0	0	0	0	0	0	0	0	0
5430434I15Rik	0	0	0	0	0	0	0	0	0	0	0	0
5430435G22Rik	0.131721	0.125315	0.0604015	0.0318111	0.0608493	0.113621	0.263918	0.220958	0.231456	0.470591	0.439769	0.342477
5430437J10Rik	0.508038	1.25867	0.87362	1.30362	2.4936	1.71183	0.348882	0.355092	1.54985	3.1196	0.570823	1.65114
5430437P03Rik	44.4985	27.7065	14.885	23.1726	22.0102	21.7831	24.0952	31.6251	26.5107	37.0514	60.3618	25.7486
5430440P10Rik	3.53608	2.14731	1.55249	2.27122	1.30334	2.51478	1.41019	1.64769	1.68925	1.34395	4.34744	1.46711
5530400C23Rik	0	0	0	0	0	0	0	0	0	0	0	0
5530401A14Rik	0.074776	0	0.0428613	0	0.0863581	0	0.120825	0	0.182492	0.0834836	0	0.0972095
5530601H04Rik	0.917769	1.46895	1.00249	1.56824	2.15984	1.56838	0.60437	0.76654	0.7607	1.93329	1.00061	1.64334
5730403B10Rik	27.8504	20.5852	12.589	23.8245	17.018	21.7373	17.7707	20.7221	23.5229	19.1657	39.5639	30.2718
5730403I07Rik	2.40757	2.20034	1.82085	2.54379	5.36787	2.74014	0.334989	0.747893	0.71814	1.11997	0.9017	1.04329
5730405O15Rik	0.178891	0.141826	0.307619	0.432029	0	0.0964434	0.289056	0.541819	0.436587	0.599169	0.229713	0.34884
5730408K05Rik	0.339031	1.34393	0.388662	0.818772	0.783087	2.19333	8.765	5.84512	27.801	51.4775	28.7329	25.1224
5730409E04Rik	0.392346	0.420893	0.238129	0.139268	0.186477	0.0994857	0.201412	0.193579	0.31538	0	0.207339	0.0599741
5730412P04Rik	0	0	0	0	0	0	0	0	0	0	0	0
5730416F02Rik	0.301437	0.15932	0	0	0.464169	0	0.259769	0.0468195	0.490441	0.897437	0	0.783741
5730419I09Rik	107.649	92.8018	60.4653	130.345	95.5819	113.832	47.641	62.4381	66.2123	80.7493	81.2285	112.077
5730420D15Rik	0	0.253826	0.110103	0.0772955	0.295796	0	0.08277	0.0895053	0.312543	0.28592	0.246655	0.083216
5730422E09Rik	0.606472	1.28217	0.417153	0.976435	1.26074	1.04627	0.770895	0.86662	1.89453	2.16671	1.4537	3.20624
5730435O14Rik	0	0	0.0847867	0	0	0	0	0	0.288799	0	0	0.384592
5730437N04Rik	22.7798	21.2805	17.5315	13.7536	18.9493	18.3786	13.5649	11.9136	16.173	35.9257	27.4105	23.8155
5730455O13Rik	69.5853	59.8325	44.1386	60.4861	95.3725	82.0909	31.0691	33.1395	32.3665	105.108	90.4709	54.543
5730455P16Rik	1.97436	3.24237	2.18255	2.09458	3.6157	3.40612	1.43559	1.45883	1.73465	3.52683	2.29984	2.69502
5730457N03Rik	0.450532	0.410762	0.284068	0.272013	0.234142	0.267179	1.87818	0.74526	1.58333	1.50899	1.90913	0.819975
5730460C07Rik	0	0	0	0	0	0	0	0	0	0	0	0
5730469M10Rik	10.6326	11.5181	7.40807	12.3411	15.6141	12.7987	1.80691	6.9832	1.65538	2.55836	1.94207	3.81311
5730480H06Rik	0.678356	0.759253	0.480321	0.626392	1.70511	1.2047	0.322383	0.353277	0.506401	1.0692	0.563635	0.933744
5730494M16Rik	123.057	174.044	113.108	169.051	255.472	183.984	45.8168	88.6673	81.2033	171.637	129.043	129.27
5730494N06Rik	94.5957	109.278	67.0533	109.904	165.995	138.512	40.4194	62.7287	48.8724	109.825	119.231	82.4211
5730507C01Rik	15.268	32.4071	14.1709	24.807	12.579	15.4941	9.83125	16.1109	8.7894	12.8827	14.7521	20.7409
5730508B09Rik	0.74236	1.00399	0.475579	0.580033	1.05907	0.847524	1.15718	0.325565	1.10836	1.75512	0.841112	1.87338
5730522E02Rik	0.232112	0.662471	0.585401	0.616615	0.965031	0.35038	0.58508	0.6922	0.63445	1.55485	1.01338	0.724195
5730528L13Rik	22.181	24.2424	15.2086	12.6781	20.4978	15.927	9.975	14.5338	10.2632	20.0852	17.8493	17.8291
5730559C18Rik	0	0	0	0	0	0	0.0983975	0	0	0	0.0279274	0.0565471
5730577I03Rik	0.0568034	0.202653	0.146518	0	0.0656018	0.0612475	0.119319	0.105873	0.0554519	0.761018	0.182352	0.073845
5730590G19Rik	26.6318	14.8933	10.0967	15.52	9.14228	18.7761	12.4777	14.3149	11.7708	11.2377	8.26893	15.3798
5830403L16Rik	0.210662	0.701458	0.483002	0.254378	0.875849	0.363429	0.776095	0.333747	0.699207	5.08018	0.486917	0.492952
5830403M04Rik	0.537779	0.810074	0.524031	0.584441	1.05583	1.39165	0.53875	0.325762	0.73498	1.68113	1.93357	2.44692
5830405N20Rik	0	0	0	0	0	0	0.0265003	0	0	0.0915518	0	0
5830411N06Rik	0.1096	0.0695132	0	0	0.0253136	0.14181	0.0495867	0.0102133	0	0.05064	0.0281458	0.029483
5830415F09Rik	27.162	26.4348	13.5519	15.3096	18.4984	19.3625	20.5884	27.1841	26.8681	42.6162	42.816	32.9059
5830416I19Rik	0.100729	0.0399293	0.0577375	0	0	0.0271524	0.016276	0	0.0983327	0.0562294	0.0646727	0.0654743
5830416P10Rik	0.132078	0.218944	0.185826	0.0724942	0.221871	0.142412	0.217296	0.179037	0.246151	0.616647	0.107928	0.280969
5830417I10Rik	1.75746	1.40841	1.38195	0.873383	1.86115	1.7513	1.42294	2.74351	2.5456	6.34677	5.22228	7.01086
5830418K08Rik	5.25938	3.95341	2.61889	3.53051	3.101	4.17272	2.09081	2.91143	2.16354	1.06588	1.58714	3.09172
5830418P13Rik	0.55707	0.417113	0.248353	0.48582	0.71484	0.634023	0.400056	0.432625	0.664664	0.89836	1.4704	1.12653
5830428M24Rik	0	0	0	0	0	0	0	0	0	0	0	0
5830432E09Rik	0	0	0	0	0	0	0	0	0.0462313	0	0	0
5830433M19Rik	0.384832	0.635618	0.257348	0.503416	0.444439	0.345783	0.798	0.597726	0.657432	0.930898	0.28826	0.416904
5830473C10Rik	6.808	7.82269	4.98535	5.97547	5.40331	7.50232	2.35518	3.38191	3.9232	8.50485	6.89356	6.35518
5930403L14Rik	0.0111625	0	0	0.0134789	0.0128915	0	0.00360731	0.0312079	0.0326907	0.0498494	0.0143337	0.0580454
5930412G12Rik	0	0.0220055	0	0.0335165	0	0	0	0	0	0	0.035642	0
5930416I19Rik	63.9311	64.0539	39.4397	48.3159	62.4081	62.0533	44.0075	51.7911	68.8787	124.842	143.18	98.8079
5930434B04Rik	13.1077	8.2877	7.13193	14.8195	11.608	15.0537	5.9486	8.57973	8.711	7.30929	13.7538	8.60057
5930438M14	1.42138	2.10206	1.59813	2.83857	1.73625	2.15151	0.415172	0.726	0.80052	0.671382	0.737095	2.38083
6030405A18Rik	0	0	0	0	0	0.0685926	0	0	0	0	0	0
6030407O03Rik	0.344288	0.121313	0.306981	0.184771	0.309256	0.329976	0.185436	0.267377	0.112032	0.512507	0.49122	0.298385
6030408B16Rik	0.207914	0.164835	0.0595877	0	0.0400196	0.298907	0.335952	0.306788	0.236795	0.232125	0.13349	0.0450483
6030419C18Rik	0	0	0	0	0.0364624	0	0.10203	0.0147115	0.0924627	0.0704974	0	0
6030422M02Rik	0.260077	0.164952	0.163983	0.0942145	0	0.196297	0.184905	0.133305	0.457001	0.23229	0.100189	0
6030429G01Rik	0	0.0488001	0	0	0	0.0331847	0	0	0	0	0	0
6030440G07Rik	1.44311	1.1441	1.37864	0.8298	1.66663	1.7042	0.799475	0.9286	0.93918	1.53444	1.32363	0.268008
6030446N20Rik	5.32033	9.184	6.0391	6.13958	2.78466	5.25617	3.35399	4.29871	5.55194	3.68683	4.71159	10.3236
6030458C11Rik	25.6585	25.3189	15.961	31.0734	13.587	19.4361	7.5622	15.1451	7.97353	6.98347	12.3603	13.3351
6030466F02Rik	0	0	0	0	0	0	0	0	0	0	0	0
6030468B19Rik	0	0	0	0	0	0	0	0	0	0	0	0
6030498E09Rik	0	0.0494222	0	0	0	0	0	0	0	0	0	0
6230400D17Rik	0.276432	0.109579	0.0792253	0.250348	0.478874	0.298059	0.245666	0.193211	0.67464	1.23449	0.443706	0.269524
6230409E13Rik	1.19671	1.5901	0.908213	0.815364	0.941969	1.19662	0.509885	0.598122	0.678753	0.925543	0.558015	0.860434
6230427J02Rik	0.926709	0.339092	0.326884	0.602549	0.24698	0.538037	1.08274	0.996493	0.626303	2.54677	2.01381	0.463358
6330403A02Rik	0	0	0	0	0	0	0.00310765	0	0.0281625	0	0	0
6330403K07Rik	0	0	0	0	0	0	0	0.0408417	0	0	0	0
6330406I15Rik	0.800234	1.54076	0.786327	0.828256	1.26745	0.788883	1.12309	1.23583	1.69631	1.99105	2.96529	4.6071
6330407A03Rik	0	0	0	0	0	0	0	0	0	0	0	0
6330407J23Rik	0	0	0	0	0.0188549	0.0176034	0.02638	0	0	0.0364545	0	0
6330408A02Rik	1.12702	0.554591	0.478933	0.727376	0.269293	0.586644	0.452126	0.479879	0.284535	0.390495	1.24758	0.25261
6330409D20Rik	0	0.052991	0	0.0807104	0	0	0.0216003	0.0311449	0	0.149247	0.171657	0
6330409N04Rik	35.8905	47.554	36.2666	45.4731	45.4379	54.2132	18.6666	22.3749	31.3844	48.8366	36.0564	39.9238
6330410L21Rik	3.68387	4.44036	2.81863	3.60296	5.60204	4.16979	1.40597	2.89717	1.74115	3.05207	1.96923	2.92545
6330415B21Rik	0.0303186	0.0240368	0	0	0.0350147	0.0326906	0.0293937	0.0141274	0	0	0.038932	0.0394145
6330416G13Rik	0.374471	0.494804	0.0919907	0.322986	0.164752	0.32686	2.1898	0.889067	1.3578	0.756522	1.28228	1.50681
6330418K02Rik	0.455054	0.270577	0.260835	0	0.262769	0.490655	0.25735	0.583107	0.444227	2.03218	2.33733	1.03526
6330439K17Rik	0.28578	0.336197	0.169092	0.211503	0.266165	0.238558	0.148957	0.154641	0.188987	0.247013	0.20124	0.179766
6330503K22Rik	16.1505	9.56789	6.10845	11.6552	8.87077	12.5464	5.92615	6.96853	6.97687	7.43967	6.66255	9.72092
6330512M04Rik	0.201891	0.208078	0.173585	1.07266	0.512957	0.370066	0.110914	0.404518	0.295631	0.495882	0.751816	0.603658
6330527O06Rik	1.04669	1.60433	0.439971	1.13751	1.85352	1.80573	0.72161	0.715327	1.02179	3.50574	2.73291	1.67821
6330545A04Rik	0.572476	0.194512	0.0937547	0.296261	0.0944497	0.264542	0	0	0.0798367	0	0.105016	0
6330549D23Rik	1.67631	1.97502	1.21441	2.47399	1.29064	1.33049	1.00069	1.44287	1.97735	1.76754	0.896891	2.78456
6330578E17Rik	9.01854	8.42105	6.47131	10.6077	6.44214	8.82373	5.76415	7.8832	7.33667	8.39062	5.61876	10.5518
6430411K18Rik	0	0	0	0	0	0	0	0.0511529	0	0	0	0
6430527G18Rik	0.0156326	0.0247872	0.098566	0	0	0.0505669	0.74263	0.0946953	0.289953	0.209436	0.381401	0.101613
6430531B16Rik	0	0.10122	0.073182	0.154168	0.0737243	0.481816	0.288816	0.26771	0.311589	0.427622	0.819722	0.248965
6430548G04	0.864513	0.8377	0.7066	0.811935	0.684102	1.08751	0.915745	0.663927	1.56286	2.1806	1.68573	1.12388
6430548M08Rik	6.60732	5.23462	2.4136	6.10644	3.57125	4.34766	2.92258	2.84968	2.41414	3.55335	5.61455	4.86005
6430550D23Rik	0.622479	0.232165	0.229205	0.321901	0.974932	0.574333	0.229733	0.516572	0.346985	1.22349	0.798738	0.981918
6430562O15Rik	3.62444	2.33071	1.98518	2.82046	1.62782	2.38822	2.66793	2.90859	3.22369	3.86666	5.8435	4.24063
6430571L13Rik	0	0	0	0	0	0	0	0	0.0253997	0	0	0
6430573F11Rik	0.263815	0	0.0648076	0.318561	0.435253	0.284455	0.121793	0.263418	0.515076	0.0841531	0.145184	0.489945
6430584L05	0	0	0	0	0	0	0	0	0	0	0	0
6430598A04Rik	0.0926482	0.0293808	0	0.0223749	0	0.0399586	0.0179644	0.0172683	0.0542663	0.0413748	0.0713814	0
6430704M03Rik	0.401702	0.650213	0.354975	0.606329	0.251291	0.397036	0.10818	0.335362	0.098036	0.0747468	0.0859706	0.174072
6430706D22Rik	122.765	110.439	67.0867	131.685	39.5385	91.3811	79.0695	92.7793	123.345	67.7602	102.459	140.625
6530401N04Rik	3.02872	2.42171	1.75089	2.84452	4.99265	3.65644	2.03284	2.4245	2.45125	6.58942	5.45147	2.28838
6530402F18Rik	0	0	0	0	0	0	0	0	0	0	0	0
6530411M01Rik	0.120378	0.429462	0.1725	0.508754	0.417069	0.58408	0.311214	0.308504	0.235027	0.94077	0.386441	1.25194
6530418L21Rik	0.0140401	0	0.00804773	0.050871	0.0486538	0.0151386	0.10978	0.0588968	0.0274161	0.156787	0.296558	0.0182523
6530439I21	0	0	0	0	0	0	0	0	0	0	0	0
6720401G13Rik	0.0991043	0.0611104	0.126236	0.0797803	0.0763032	0.0593655	0.106757	0.10262	0.107496	0.196702	0.226239	0.286304
6720456B07Rik	112.721	120.514	81.786	127.171	250.859	163.088	39.0642	74.2813	65.5951	167.95	130.481	90.829
6720456H20Rik	2.83895	4.02814	2.50727	3.58993	1.82931	2.56183	2.92165	2.89551	3.36613	2.09489	1.06392	5.67064
6720463M24Rik	43.8377	53.674	32.3021	67.2016	37.7935	39.4158	30.0536	40.9217	40.2539	46.6898	56.0289	76.9491
6720468P15Rik	23.8997	35.255	23.4867	37.9546	55.0725	40.2585	27.5623	25.3719	40.2024	98.2466	84.8386	77.2813
6720483E21Rik	0	0	0.0764573	0.161068	0	0	0	0.124308	0	0	0	0
6720489N17Rik	13.0015	25.2518	16.0271	16.5482	11.5369	11.5018	6.051	13.0872	8.03673	9.63967	6.15594	15.7601
6820408C15Rik	4.91877	4.98104	2.98527	5.24074	3.58024	5.66013	2.52461	3.1009	2.74385	4.98393	6.42231	3.5465
6820431F20Rik	0.315403	0.337029	0.400878	0.529886	0.63349	0.532298	0.314644	0.230035	0.200804	0.704264	0.405008	0.623955
7420426K07Rik	89.1471	87.1439	51.1527	111.108	140.838	124.142	75.341	93.02	199.329	351.208	299.851	257.748
7420461P10Rik	619.67	664.988	508.172	690.704	1241.58	899.003	136.91	332.583	203.567	478.832	323.282	324.922
7420700N18Rik	10.9753	15.2195	9.1772	16.3405	21.1255	16.2452	3.47055	8.8718	8.25647	5.35811	5.10188	17.541
7420701I03Rik	2.18182	2.54912	2.23793	1.80261	3.84596	2.9716	0.816415	1.97979	0.224201	0	1.17965	0.597134
7530416G11Rik	0.127673	0.25305	0.0365909	0.154168	0.442346	0.0688309	0.0412594	0.0594911	0.0623177	0	0.245916	0
7530420F21Rik	0	0	0	0	0	0	0	0	0	0	0	0
7630403G23Rik	0	0	0	0	0.241073	0	0	0	0	0	0	0
8030411F24Rik	0	0	0	0	0	0	0	0	0	0	0	0
8030423F21Rik	0.230885	0.237961	0.555838	0.111519	0.239982	0.174264	0.507375	0.839153	0.631096	1.34041	0.830138	0.750382
8030423J24Rik	0	0	0	0	0	0	0	0	0	0	0	0
8030442B05Rik	0.147208	0.291769	0.253138	0.0888785	0	0.158725	0.118931	0.102891	0.143706	0	0.472573	0.0956862
8030443G20Rik	3.40853	3.60307	2.50481	1.68856	4.23929	4.61756	0.367171	2.56564	0.255956	3.12242	1.57118	1.8179
8030462N17Rik	5.85451	7.03758	5.10995	6.77105	4.1929	4.89837	3.05909	4.34885	3.89674	4.58388	4.07618	7.48737
8430403D17Rik	0.270688	0.627301	0.79966	0.377147	0.384757	0.336768	0.316261	0.679167	0.752087	1.4878	0.962553	1.08276
8430406I07Rik	12.1794	15.1514	8.9258	15.1194	10.5142	11.0269	5.6318	7.71093	7.00507	9.04694	15.7021	12.2478
8430408G22Rik	0	0	0	0	0	0	0	0	0	0	0	0
8430410A17Rik	341.159	425.035	298.829	512.646	627.424	526.807	236.157	289.825	244.899	723.448	868.401	392.412
8430410K20Rik	17.1	18.7962	12.5528	27.4053	10.1111	13.2628	7.10835	10.609	10.1713	9.58604	6.0702	17.7779
8430419L09Rik	2.18132	0.943289	0.751947	2.33928	1.02177	1.57895	1.9866	1.97597	1.57845	1.05588	2.25257	1.50711
8430422H06Rik	0	0.0905306	0	0	0	0	0.0184511	0	0	0.127488	0	0
8430423G03Rik	3.08964	5.23299	3.38095	3.7308	6.16326	5.29989	1.67923	2.81389	6.99193	10.0347	2.70504	6.38999
8430427H17Rik	11.4858	6.31939	4.27111	6.96642	3.58577	9.65423	3.67501	4.69147	4.28848	5.3698	3.55158	5.59193
8430429K09Rik	9.62425	12.5531	6.9404	11.5955	14.4519	14.3527	13.244	11.0691	24.5134	37.1424	51.2062	35.5288
8430431K14Rik	0	0	0	0	0	0	0.0074501	0	0	0	0	0
8430436N08Rik	0	0	0	0	0	0	0	0	0	0.312512	0.179719	0
8430437L04Rik	0	0	0	0	0	0	0	0	0	0	0	0
9030025P20Rik	0.79713	1.06171	0.603124	0.500526	0.883775	1.10015	0.535815	0.846867	0.778167	1.56632	0.982646	1.24353
9030204H09Rik	0	0	0	0	0	0	0	0	0	0	0	0
9030224M15Rik	0	0.0731079	0.0264284	0	0.0532486	0.0497143	0.0149001	0.0214843	0	0	0	0.0599396
9030404E10Rik	0.0607877	0	0	0	0	0	0	0.0566498	0	0.135733	0.0780571	0
9030418K01Rik	0.444845	0.399699	0.0849947	0.322295	0.205499	0.191859	0.5942	0.248738	0.463212	0.860855	1.18053	0.925285
9030425E11Rik	2.55578	5.11892	3.59816	4.33145	6.8354	5.17305	0.891145	1.52519	0.853547	2.8534	1.66972	2.24417
9030612E09Rik	0	0	0	0	0.0426312	0	0.0238583	0	0	0	0	0
9030617O03Rik	0.0201958	0	0.0115761	0	0	0.0217758	0.00652655	0.00941053	0	0	0	0
9030619P08Rik	0	0	0	0	0	0	0	0	0	0	0	0
9030624G23Rik	3.64066	5.70227	4.00397	7.50565	7.8622	6.41483	2.04698	4.34449	3.98746	5.61776	4.75096	5.42551
9030624J02Rik	38.5607	44.4711	23.5875	29.8754	14.2448	19.1776	27.8729	41.8857	38.2267	30.2106	22.9321	55.851
9030625A04Rik	0	0.0437329	0.0790467	0	0.0318532	0	0	0.0257036	0	0	0	0.0358557
9130008F23Rik	0	0	0	0	0	0.0336939	0	0.0728047	0	0	0	0
9130011E15Rik	12.754	11.173	7.53167	11.5642	6.73573	6.68016	9.90075	10.9553	7.84253	5.37138	9.44174	9.61778
9130011J15Rik	24.5943	31.4694	21.2921	26.1187	31.3458	28.7409	8.2773	17.8484	13.7453	20.7877	11.1516	15.6252
9130014G24Rik	0.0852904	0.135237	0.0558722	0.132415	0.168859	0.0788256	0.0196877	0.0624521	0.0118945	0.190445	0.125167	0.0158398
9130015A21Rik	50.2887	47.3066	34.9152	46.8264	74.0223	67.395	21.1151	26.5681	43.5607	107.934	44.1114	40.975
9130015L21Rik	0	0	0	0	0	0	0	0	0	0	0	0
9130017N09Rik	0.137409	0.087151	0.0157525	0.0663697	0.063477	0.0592638	0.15986	0.140861	0.268279	0.429549	0.494049	0.250086
9130019O22Rik	0.116398	0.105464	0.0285938	0.180711	0.0960192	0.0537876	0.429893	0.108475	0.30842	0.594068	0.277579	0.367487
9130019P16Rik	0.114138	0.1018	0.0490675	0.103368	0.0659084	0.0615337	0.106045	0.179497	0.139278	0.446002	0.146564	0.0556426
9130023H24Rik	7.01918	24.5255	15.2432	16.5147	16.944	16.6776	9.1717	10.6466	16.6007	37.2439	16.0752	35.1125
9130024F11Rik	0.821866	1.44591	1.04553	1.77556	2.86029	1.77608	0.418128	0.493328	0.918527	1.74461	1.88824	1.83589
9130204L05Rik	0	0	0.122009	0	0.245826	0	0	0	0.207791	0	0.273327	0
9130206I24Rik	0.0228638	0.0362531	0.0131055	0	0.0264052	0.0246526	0.00738875	0	0.0223199	0	0	0.0297232
9130209A04Rik	0.258859	0.102613	0.0741887	0	0.448431	0.279111	0.125481	0	0	1.15601	0.332399	0
9130221F21Rik	1.15791	1.13751	0.966707	0.942261	1.07562	1.00422	0.764655	0.621647	2.06413	4.4965	2.65049	2.02887
9130221H12Rik	5.0225	2.02713	1.51795	1.81943	2.58383	5.85852	1.51981	2.085	2.9418	4.28199	3.28331	2.78979
9130227L01Rik	1.29219	1.50823	0.925853	1.60369	1.40943	1.47069	1.57757	1.55547	1.75201	4.40815	2.44285	2.14649
9130230L23Rik	0	0	0	0	0	0	0	0	0	0	0.0627581	0
9130401M01Rik	21.9886	15.281	11.2704	16.1851	19.6375	18.4535	22.4991	21.2661	23.3579	41.8016	54.266	22.9691
9130404H23Rik	9.96481	7.14053	4.45959	11.0608	5.40004	5.8681	4.71894	7.89353	8.15633	5.47703	7.87431	11.3101
9130409I23Rik	62.3181	118.741	82.9967	106.126	143.108	124.472	23.7752	46.7163	36.2619	69.0919	46.0314	72.2002
9230009I02Rik	0	0	0	0.233941	0	0	0	0	0	0	0	0
9230102K24Rik	5.61443	5.68514	6.43635	4.1617	6.61246	8.33131	2.38924	4.76601	5.15526	12.9088	6.56703	7.58788
9230102O04Rik	0	0	0	0	0	0	0	0	0	0	0	0
9230104L09Rik	0.538244	1.49353	0.462779	2.11231	2.64186	1.74106	0.478338	0.877807	0.656797	0.901384	1.5551	0.699723
9230105E05Rik	0.119437	0.0473452	0	0.0360556	0.103453	0.0321953	0.0482472	0.0139133	0	0	0.0766842	0.155269
9230107M04Rik	0.749571	0.594264	0.429651	0.678841	0.649255	0.808214	0.121117	0.349273	0	0.418429	0	0.243612
9230110C19Rik	43.8383	76.3498	52.2994	80.8383	134.501	78.78	14.679	30.3125	18.6477	53.1693	37.8674	33.8165
9230110F15Rik	0.196858	0	0	0	0	0	0	0	0	0	0	0
9230112D13Rik	0	0	0	0	0	0	0	0	0	0	0	0
9230112J17Rik	0.0573853	0.0909948	0.0493409	0.0692938	0.157208	0.0880639	0.0370914	0.066852	0.084032	0.256282	0.18423	0.149209
9230114K14Rik	4.8197	3.56803	2.78093	3.199	4.86584	4.23313	2.56841	3.07869	4.23763	6.98454	5.16428	5.85071
9230115E21Rik	277.443	353.038	229.01	259.173	274.501	267.654	146.034	212.076	183.853	300.746	205.435	257.06
9230116N13Rik	0.12909	0.255859	0.073994	0.155879	0.186357	0.313177	0.125152	0.0751893	0.283543	0.360307	0.580175	0.251728
9330020H09Rik	0.568476	0.555852	0.401879	0.640683	0.372032	0.306476	1.34722	1.41275	3.21871	5.71207	3.1389	3.00536
9330111N05Rik	0	0	0	0	0.0586487	0.0547559	0	0	0	0	0	0
9330117O12	0	0	0	0	0	0	0	0	0	0	0	0
9330133O14Rik	0.490231	1.18448	0.441569	0.732907	0.997527	0.906145	0.67142	0.989867	0.957133	2.29353	2.51801	1.21392
9330151L19Rik	0.0521709	0.165446	0.0149521	0	0.0301259	0.0562525	0.067439	0.0972393	0.0763947	0.349477	0.401954	0.271291
9330158H04Rik	0.273956	0.284023	0.277823	0.127234	0.194701	0.2045	0.204307	0.333863	0.390871	1.55282	0.838872	0.821874
9330159F19Rik	0	0.0801303	0.0321855	0	0.038909	0.0968705	0.0254044	0.0209315	0.0986673	0.0752278	0.0576825	0.131394
9330159M07Rik	0.558679	0.474477	0.452817	0.375787	1.24411	0.728507	0.0928345	0.457342	0.373911	0.813558	0.461099	0.663151
9330162B11Rik	0	0	0	0	0	0	0.00983205	0.0141767	0	0	0	0
9330175E14Rik	0	0	0	0	0	0	0	0.0213393	0	0	0	0
9330175M20Rik	0	0	0	0	0	0	0	0	0	0	0	0
9330178D15Rik	0	0	0	0	0	0	0	0	0	0	0.0241602	0.0244596
9330179D12Rik	0	0	0	0	0	0	0	0	0	0	0	0
9330182L06Rik	4.29566	5.59573	2.96896	8.35605	1.57923	1.98077	3.51737	4.09979	3.88333	1.14114	0.727193	6.30265
9330182O14Rik	0	0	0	0	0	0	0	0	0	0	0	0
9430007A20Rik	0	0.0402944	0.0291328	0	0	0	0.0164249	0.0947307	0	0	0	0.0660732
9430008C03Rik	0.424248	0.62088	0.345357	0.299575	0.567705	0.57782	0.411307	0.637949	0.501348	1.54561	1.31893	1.36389
9430014N10Rik	0.0659025	0.0522479	0	0	0	0	0.0212973	0.0614164	0.0643345	0	0	0
9430015G10Rik	13.4772	11.4192	6.60222	10.1949	5.32373	8.22215	12.2681	12.2241	16.206	10.1199	29.2414	23.8522
9430016H08Rik	0.926458	1.38259	1.12456	0.921296	1.9511	2.1154	3.66323	3.14885	2.76645	9.85669	4.75864	1.55864
9430018G01Rik	0.0314018	0.0124478	0.00899973	0.0758366	0.0181328	0.0169293	0	0.00731607	0.045982	0.0350586	0.0604843	0.0204113
9430019J16Rik	0	0	0	0	0	0	0	0	0	0	0	0
9430020K01Rik	0.187199	0.24488	0.118032	0.135628	0.0864777	0.191752	0.477918	0.287852	0.310666	0.167198	0.228362	0.219024
9430021M05Rik	6.59945	7.22525	4.07099	6.10954	4.42781	5.86203	3.82871	4.72981	4.60173	7.64864	6.77945	7.43544
9430023L20Rik	100.569	67.0332	39.8981	61.4026	87.5395	78.1338	60.171	68.78	49.9891	135.747	158.424	71.1372
9430031J16Rik	2.8974	2.82242	1.52673	2.24354	1.77063	2.36758	0.78098	1.72545	0.570766	0.580234	0.800832	0.996557
9430032N09Rik	0	0	0	0	0	0	0	0	0	0	0	0
9430037G07Rik	0.534274	0.586489	0.376916	0.52108	0.664492	0.6647	0.139455	0.239377	0.320961	0.412955	0.316642	0.240425
9430038I01Rik	55.1881	50.064	32.0519	42.8519	57.3013	60.6501	24.9087	34.1845	40.6005	81.758	86.8798	64.9327
9430041J12Rik	1.47803	1.97597	1.22927	1.36481	2.07514	1.18744	0.318432	0.945287	0.594122	1.22952	0.669859	0.791189
9430060I03Rik	0.0416157	0.0329932	0.023854	0	0	0	0.121038	0.116349	0.203128	0.185848	0.0534385	0
9430069I07Rik	0	0.131611	0.190309	0.601367	0	0.536982	0	0.309412	0	0	0.213168	0
9430076C15Rik	0.0865022	0.0685794	0.0247914	0.15668	0.149851	0	0.964425	0.382916	2.32221	1.20719	1.13854	2.61455
9430076G02Rik	1.1168	1.89046	0.899667	1.4579	1.88239	1.75745	0.85838	1.18143	2.62245	3.36987	5.07741	3.88469
9430083A17Rik	0.263139	0.295543	0.201107	0.158873	0.405196	0.260082	0.333062	0.286098	0.235472	1.12616	0.506843	0.171042
9430091E24Rik	0.312753	0.20663	0.239026	0.409127	0.270896	0.449631	0.437978	0.315757	0.508856	0.64016	0.736285	0.677642
9530002B09Rik	0	0	0	0	0	0	0	0	0	0	0	0
9530003J23Rik	0	0	0	0	0	0	0	0	0	0	0	0
9530008L14Rik	10.4298	11.1724	8.123	9.49613	19.3226	13.36	2.02971	5.38595	2.47315	5.9787	5.86242	3.60222
9530026F06Rik	1.50952	1.33755	1.32333	0.750556	1.23059	0.861682	0.430433	0.786133	1.21356	0.991357	1.48228	0.808045
9530026P05Rik	0	0	0	0	0	0	0.049918	0	0	0	0	0
9530027J09Rik	2.60053	3.37075	1.96383	2.64175	1.09646	1.46876	2.8708	2.50045	4.2714	3.4103	2.38524	5.90284
9530036O11Rik	0.201995	0.266904	0.192971	0.325217	0.725766	0.096799	0.123302	0.10458	0.175279	0.400919	0.34584	0.116709
9530048J24Rik	0	0	0.07713	0	0	0	0.217426	0	0	0	0	0.174931
9530051G07Rik	1.75586	1.61064	1.20608	2.03262	1.00553	1.06396	1.28493	1.46729	1.21827	1.03687	0.763985	2.32036
9530052E02Rik	0.0814552	0.0645781	0.0466898	0	0.282216	0.0878279	0.131617	0.303642	0.318069	0	0.627577	0.317678
9530053A07Rik	0	0	0	0	0	0	0	0.00368837	0	0	0.0101643	0
9530059O14Rik	0	0.0256673	0.0278361	0	0.018695	0	0.0366189	0.0528001	0.0632101	0.0361454	0.0831459	0.0631324
9530068E07Rik	72.9164	60.8049	37.0449	93.5571	36.1348	59.497	47.9305	56.1661	61.1934	42.4971	62.7098	91.8791
9530077C05Rik	0.156406	0.223199	0.268953	0.113318	0.397389	0.101185	0.363922	0.291518	0.183221	0.977867	0.482015	0.569321
9530080O11Rik	1.43552	1.94988	0.740553	1.11214	2.45239	1.5583	0.93029	1.22513	0.90088	2.40019	1.49749	0.85478
9530082P21Rik	0.289145	0.16374	0.295959	0.29927	0.262374	0.534457	0.373765	0.442688	0.262103	0.645632	0.636496	0.241644
9530091C08Rik	41.3177	45.5244	30.2605	25.0361	27.2308	34.4317	18.6126	27.4524	40.3883	52.6839	53.4494	36.9976
9630013A20Rik	0	0	0	0	0	0	0	0	0	0	0	0
9630028B13Rik	0	0.136136	0.0437449	0.0691162	0	0.0617162	0.0246631	0.0266709	0.0186255	0	0.0244997	0.0496068
9630028H03Rik	0	0	0	0	0	0	0	0	0	0	0	0
9630033F20Rik	20.1043	16.5005	14.0823	16.8116	21.8886	21.2379	15.4325	13.8331	19.0207	39.7492	30.5695	22.9811
9830001H06Rik	0.00468931	0.0111531	0.0026879	0.0113249	0.0108313	0	0.018185	0.0152954	0.00457774	0.0418831	0.012043	0.0426731
9830107B12Rik	0	0.0286591	0.0310839	0	0	0.0194826	0.0292104	0.00841953	0	0.121088	0.0232023	0
9830132P13	0.0306688	0.0851004	0.0703167	0.0740663	0.0354191	0.0661364	0.0792885	0.150051	0.269452	0.342402	0.177217	0.279088
9830147E19Rik	0.419398	0.503789	0.386093	0.38366	0.264196	0.178143	0.402496	0.408615	0.397013	0.42567	0.407989	0.611309
9830166K06Rik	0	0	0	0	0.0277665	0.0259235	0	0	0.0234705	0	0.0308729	0
9930005F22Rik	0.992886	0.463039	0.234343	0.564202	0.269806	0.377847	0.622855	0.789227	0.7412	1.0433	0.974968	1.13891
9930012K11Rik	4.46428	4.27322	3.50374	3.14886	2.41899	2.77682	3.7843	3.99715	5.72783	8.50444	13.3613	4.68726
9930013L23Rik	0	0	0	0	0	0	0	0	0	0	0	0
9930014A18Rik	1.76108	1.11106	0.540268	1.43766	1.18881	0.882571	1.83561	1.80879	1.77972	1.32924	1.78364	2.11208
9930021D14Rik	1.23261	1.28261	0.794847	0.558152	0.355884	1.24598	2.41492	1.2205	1.80493	2.40827	2.17634	1.90286
9930021J03Rik	0.296792	0.235299	0.094014	0.0471556	0.108241	0.269484	0.403842	0.320261	0.236359	0.348793	0.280817	0.131995
9930023K05Rik	0.168066	0.288695	0.19267	0.101472	0.258798	0.181215	0.135783	0.0783127	0.382824	0.187638	0.28775	0.47339
9930104L06Rik	2.61059	1.07907	1.2278	0.916062	1.03075	2.91106	1.09602	1.0189	0.74058	1.84341	1.74775	1.36332
9930111J21Rik1	0.0333929	0	0.00957033	0	0	0	0.0377698	0.0233398	0.081496	0	0.0214398	0
9930111J21Rik2	0	0	0	0	0	0	0	0	0	0	0	0
A030009H04Rik	8.68863	12.1777	6.55887	10.6322	12.767	12.8397	10.6172	9.52507	10.5645	26.4163	22.8619	18.3044
A130010J15Rik	1.1343	1.85135	1.72725	2.46724	1.19443	2.26879	2.68819	1.84929	3.62359	2.74733	3.70292	3.09925
A130022J15Rik	1.48608	1.79147	1.02685	2.53193	0.258615	1.317	1.26312	1.64104	2.00717	0.545469	0.653516	1.85253
A130040M12Rik	8.96747	8.65012	5.92913	6.62415	3.7171	3.4049	3.29047	5.32927	4.94025	2.07919	2.20944	4.84207
A130049A11Rik	2.93762	2.3425	1.28245	2.2892	1.49907	3.1122	1.09284	1.1062	1.46721	1.83053	0.811457	2.37573
A130077B15Rik	0.964749	0.971578	0.612774	0.157426	0.060226	0.1968	0.851055	0.656084	0.890887	0.756877	0.401782	0.203381
A1bg	26.9423	28.0612	17.4981	29.116	23.3584	26.3649	8.80435	21.9962	14.5505	15.8403	21.32	26.0482
A1cf	0	0	0	0	0	0	0	0	0	0	0	0
A230001M10Rik	0	0	0	0	0	0	0	0	0	0	0	0
A230020J21Rik	0.0422781	0.0335183	0.0242337	0.0510517	0.0488267	0	0.068314	0.0591003	0.0825447	0	0.0542891	0
A230028O05Rik	0.0235968	0.149661	0.067628	0.0569872	0.0817553	0.305315	0.0457538	0.120948	0.115177	0.0526893	0	0
A230046K03Rik	2.58243	2.36432	1.5174	2.41377	0.948387	1.54952	1.25008	1.89309	1.45563	1.01333	0.388495	2.27558
A230050P20Rik	0.0826125	0	0.07103	0.0498781	0	0.0445379	0.0133487	0.0192472	0.0403235	0.0922327	0	0
A230051G13Rik	0	0	0.073336	0.0386231	0.0738795	0.0344879	0.056851	0.0372602	0.0156122	0.0714203	0.123217	0.0207907
A230056J06Rik	0.455603	0.41046	0.581652	0.70019	0.669673	0.625224	0.200774	0.308792	0.384113	0.601141	0.452074	0.592288
A230056P14Rik	0.20347	0.362952	0.233256	0.307117	0.293732	0.109694	0.197263	0.118512	0.0496571	0.227164	0.45723	0.462897
A230057D06Rik	0.03394	0.0269078	0.0972713	0	0	0	0	0	0	0	0	0
A230065H16Rik	0	0	0	0	0	0	0	0	0	0	0	0
A230070E04Rik	0	0	0	0	0	0	0	0	0	0	0	0
A230072C01Rik	9.98902	11.3424	7.65313	7.45524	11.1869	11.1016	8.34255	8.72353	20.9953	38.1346	18.9284	17.6258
A230072E10Rik	0.197966	0.816131	0.419851	0.167333	0.342943	0.106727	0.204722	0.332082	0.328534	0.574649	0.610095	1.33826
A230073K19Rik	2.5182	2.33147	1.75979	2.60341	1.9322	2.96628	1.02561	0.972467	1.17863	1.50201	0.830551	2.33194
A230077H06Rik	1.8008	1.51692	1.16124	0.788257	0.961875	1.55335	0.814735	0.975467	2.30731	2.56339	1.79211	1.28758
A230108P19Rik	0.0266081	0.04219	0.0457549	0	0.122918	0.0860693	0.0343951	0.0371952	0.025975	0.0594131	0.0341672	0.138363
A2ld1	4.53823	5.25852	4.60229	4.13108	4.67673	5.79666	2.32398	2.79785	4.97551	6.85954	2.95858	3.72138
A2m	0	0	0	0	0	0	0	0	0	0	0	0
A330009N23Rik	2.46547	1.38497	0.85218	1.30108	1.96726	1.85244	0.77159	1.06135	1.7866	0.939966	1.97126	1.65459
A330021E22Rik	0.42188	0.684864	0.391518	0.460911	0.556829	0.389902	0.214243	0.215303	0.156892	0.134574	0.0515936	0.156699
A330023F24Rik	0	0.00970433	0	0	0.0282729	0	0	0.0342218	0	0	0.0157179	0
A330032B11Rik	21.1952	21.52	20.7043	12.5172	27.1522	19.6654	17.3713	34.3758	30.0105	76.9159	60.3797	93.174
A330035P11Rik	0.268055	0.173876	0.530784	0.294256	0.0844293	0.183926	0.448879	0.965167	0.80882	1.14267	0.312916	0.982063
A330040F15Rik	3.58964	3.43654	1.70817	3.5985	5.94469	5.62314	2.36386	3.21905	3.23976	3.93204	5.74005	4.22632
A330041J22Rik	0	0	0	0	0.0430473	0	0	0	0	0	0	0
A330048O09Rik	0.263891	0.418428	0.453784	0.47798	0.152383	0.142268	0.04264	0.0614819	0	0	0	0
A330049M08Rik	0.834853	1.01228	0.506684	0.8302	1.36079	1.85329	0.935845	0.5717	0.910873	1.64173	2.71081	2.04266
A330049N07Rik	1.47168	3.28321	1.58904	2.35567	2.76685	1.80824	4.63429	2.71111	6.14761	17.4241	11.5584	7.0744
A330050B17Rik	0.632931	0.843922	0.544191	0.625318	0.880483	0.899592	0.31146	0.375357	0.491489	0.963595	0.720386	0.97242
A330050F15Rik	0	0	0	0	0	0	0.0283118	0	0	0	0	0
A330069E16Rik	96.1655	121.084	112.737	69.5873	169.104	127.816	93.777	155.986	248.606	636.451	463.954	768.105
A330070K13Rik	0	0	0	0	0	0	0	0	0	0	0	0
A330076C08Rik	0	0	0	0	0	0	0	0	0	0	0	0
A330076H08Rik	0.0374338	0	0.0214569	0	0	0	0.0120973	0	0	0	0	0
A330093E20Rik	34.5809	51.2263	31.9817	38.5425	46.6449	42.1304	12.4568	23.4789	18.544	26.0688	22.1136	34.4287
A330102I10Rik	0	0	0.0814313	0	0	0	0	0.0661962	0	0	0.182425	0
A3galt2	0	0	0.0109911	0	0	0	0	0.0446748	0	0.128449	0	0.0997118
A430005L14Rik	84.4301	88.6975	54.0801	66.4187	103.073	87.7488	78.6435	97.0367	87.8027	229.136	173.872	119.951
A430033K04Rik	166.662	214.888	124.636	162.756	72.452	106.789	125.15	178.223	153.826	96.9933	73.8021	279.945
A430035B10Rik	0.352725	0.72707	0.444798	0.38333	1.14061	0.304257	1.09428	0.608122	0.8264	3.22916	1.08704	1.0088
A430071A18Rik	0.0629109	0.0498761	0	0.151939	0	0	0.142324	0.175898	0	0	0.161574	0.0817847
A430078G23Rik	0.994986	1.22707	0.925193	0.614082	0.970352	0.929786	1.05038	1.11271	1.35984	2.61667	2.29978	1.40847
A430084P05Rik	2.65615	1.36593	0.57608	0.693482	1.98977	1.31587	0.881575	0.903167	0.98112	0.480886	1.01401	0.279975
A430088P11Rik	0.117704	0.116647	0.0252979	0.177665	0.0679638	0.0951829	0.813105	0.342805	0.373453	0.492805	0.850224	0.420813
A430089I19Rik	0	0	0	0	0	0	0.0120089	0	0	0	0	0.0483091
A430090L17Rik	0.0175401	0	0	0	0.0202569	0.0378248	0.0226733	0.00817307	0.0171228	0	0.0225231	0.0228023
A430092G05Rik	0.51008	0.311073	0.562262	0.900208	0.362515	0.423067	0.11412	0.237679	0.11491	0.175224	0.100768	0.204034
A430093F15Rik	6.39372	4.86622	4.45281	3.28123	6.01801	5.85985	4.20477	3.84323	6.39764	16.8463	14.1214	6.10925
A430105I19Rik	0	0	0	0	0	0	0	0	0	0	0	0
A430107O13Rik	0.0520599	0.30955	0.119362	0.204306	0.210432	0.224531	0.117767	0.12129	0.21599	0.290611	0.150412	0.270713
A430107P09Rik	0.931556	1.31032	1.27463	0.399148	1.70053	1.16644	0.94198	1.12019	2.43483	5.23373	3.00981	2.53926
A430110N23Rik	0.225933	0.131355	0.0604352	0.127315	0.0347904	0.243609	0.19957	0.189498	0.249965	0.201794	0.30946	0.19581
A4galt	8.2869	8.57871	5.52716	14.1053	7.58611	7.11748	2.50233	6.53282	3.91693	2.09528	6.00579	3.11284
A4gnt	1.50756	0.89166	0.795547	1.64704	1.10544	1.00627	0.456257	0.99238	0.817607	0.961781	0.27655	0.808825
A530006G24Rik	0	0	0	0	0.0626037	0	0	0	0	0	0	0
A530013C23Rik	0	0	0	0	0	0	0	0	0	0	0	0
A530016L24Rik	0	0.0398307	0.0143987	0.030333	0	0.189598	0.292245	0.0468203	0.858287	0.336544	0.322566	0.587815
A530032D15Rik	11.0719	10.0852	8.07927	6.35292	12.2428	11.2185	6.1791	7.57407	10.2719	20.6021	13.9653	12.9134
A530046M15	4.67119	9.04052	6.01127	5.91705	11.6357	7.55497	0.577185	3.17955	0.447064	0.818063	0.823289	1.25024
A530050N04Rik	1.4854	1.93253	1.70285	1.42572	2.77116	2.42296	0.8739	1.33105	1.22697	5.35784	3.61916	2.62423
A530053G22Rik	0	0	0	0	0	0	0	0	0	0	0	0
A530054K11Rik	0.282437	0.447835	0.211163	0.32622	0.170183	0.251571	0.297631	0.429148	0.31168	0.137098	0.0788424	0.52681
A530058N18Rik	0	0	0	0	0	0	0	0.0211491	0	0	0	0
A530064D06Rik	0	0	0.023158	0.0434963	0	0	0.065286	0.0188257	0.0788833	0.270652	0	0.105049
A530065N20	0.0173164	0	0	0.0209099	0	0.0373423	0	0.0080688	0	0	0.0667076	0
A530072M11Rik	0.222422	0.0587792	0.106243	0.358106	0.214061	0.0799412	0.0359394	0.0345469	0	0.0827744	0.0476018	0
A530088E08Rik	0	0	0	0	0	0	0	0	0	0	0	0
A530098C11Rik	0.207794	0.164741	0.119107	0.167277	0.319973	0.224051	0	0.0322749	0.202851	0	0	0
A530099J19Rik	0	0	0	0	0	0	0	0	0	0	0	0
A630001G21Rik	0	0	0	0	0	0	0	0	0	0	0.0452932	0
A630007B06Rik	111.715	67.9408	39.9752	90.4043	66.0725	50.4758	74.2405	78.412	54.0255	32.953	75.0332	89.2623
A630010A05Rik	6.11781	5.53336	4.71677	6.60701	9.05566	5.57445	2.56182	4.41655	3.65905	4.13661	6.52809	7.50514
A630012P03Rik	0	0	0	0	0	0	0	0	0	0	0	0
A630019I02Rik	0.0219283	0.0347697	0	0	0	0	0.0141729	0.0102178	0	0	0.0563159	0.028507
A630020A06	0.404584	0.408236	0.231906	0.310891	0.446012	0.436237	0.398184	0.539858	0.93354	1.64254	1.08628	1.291
A630023A22Rik	0	0	0	0	0	0	0	0	0	0	0	0
A630033H20Rik	0.0218358	0.0173115	0.100267	0.0791676	0	0.0706915	0.0282549	0.0407402	0.192117	0.146394	0.0561103	0.0852314
A630055G03Rik	39.2131	46.749	46.7268	29.821	80.714	51.5608	41.9821	66.1461	82.482	229.992	184.081	285.24
A630066F11Rik	2.67895	2.21623	1.23513	1.68777	3.0939	1.94662	2.50312	2.44231	5.17357	8.97274	8.15136	6.66248
A630071L07Rik	0.017713	0.0561719	0.0406122	0.0213888	0	0.0190988	0.177451	0.0247609	0.293957	0.27686	0.159216	0.253298
A630072M18Rik	0.504604	0.344232	0.282511	0.273159	0.284605	0.354286	0.485418	0.39917	0.446775	1.07432	0.873991	0.625479
A630073D07Rik	0.218177	0.172972	0	0	0	0	0	0	0	0	0	0
A630075F10Rik	3.72826	4.7995	3.72393	3.12016	5.37053	5.4926	3.6861	3.16483	11.4592	19.1224	8.95868	10.3174
[truncated: 21,236 more rows]
